# Supplementary material for: S. pombe wtf drivers use dual transcriptional regulation and selective protein exclusion from spores to cause meiotic drive
Source: PLoS Genet. 2022 Dec 7;18(12):e1009847. doi: 10.1371/journal.pgen.1009847 (PMC9762604; doi:10.1371/journal.pgen.1009847)
Supplement: S1 Table — Column 1 is the name of strain used, while column 2 refers to the genotype. Columns 3 lists the reference for the yeast strain. If it was made in this study, we also detail how the strain was made in column 4. Column 5 lists the figure(s) in which the strain was used. (XLSX) [file pgen.1009847.s011.xlsx]

## Sheet: yeast
	Yeast strains used
	Strain	Genotype	Reference	Construction	Used in figure (Fig)
	GP50	h90	from Gerry Smith's lab	____	strain construction
	J1687	h+,pat1-as (L95G):hphMX6, fkh2-3HA:kanMX6, mei4-13Myc:natMX6	[1]	____	strain construction
	SZY631	h-, ade6-M375, leu1-32, ura4-D18	[2]	____	strain construction
	SZY643	h90, leu1-32, ura4-D18	[3]	____	Strain construction, S2 Fig A (diploid 3, 5), Fig 3C (diploid 5, 16), S9 Fig A (Diploid 20)
	SZY44	h-, lys4-95	[3]	____	S2 Fig A (Diploid 1,4,6), Fig 2B, 2E, S2 Fig B,D, S6 Fig A-B, Fig 3C (Diploid 1, 18), Fig 3C (Diploid 18), 3D, Fig 4B, Fig 5B, S9 Fig A (Diploid 1, 12, 13)
	SZY887	h90, leu1-32, ura4-D18, ade6-::wtf4:kanMX4::ade6-	[3]	____	S9 Fig A (Diploid 22)
	SZY925	h90, leu1-32, ura4-D18, ade6-::kanMX4::ade6-	[3]	____	S1A Fig (Diploid 1), S3A Fig (Diploid 1), Fig 5C (Diploid 1)
	SZY958	h-, lys4-95, ade6-::wtf4-GFP:kanMX4::ade6-	[3]	____	Fig 3C (Diploid 16), Fig 3D
	SZY960	h90, leu1-32, ura4-D18, ade6-::wtf4-GFP:kanMX4::ade6-	[3]	____	Fig 3C (Diploid 17)
	SZY969	h90, leu1-32, ura4-D18, ade6-::wtf4:hphMX6::ade6-	this study	see methods	strain construction
	SZY1022	h?(90 or -), ade6-::Skwtf3:HYG::ade6-, lys4-95	this study	from a cross between SZY969 x SZY44	S2 Fig A (Diploid 7)
	SZY1026	h90, leu1-32, ura4-D18, ade6-::wtf4short(1st Start codon changed to TAG):kanMX4::ade6-	this study	see methods	S2 Fig A (Diploid 6, 7)
	SZY1051	h90, leu1-32, ura4-D18, ade6-::wtf3(with both exon1ATGs->TAGs):kanMX4::ade6-	[3]	____	S2 Fig A (Diploid 14)
	SZY1110	h-, ade6-::wtf3(intron1 start codon ATG-TAC):kanMX4::ade6-, lys4-95	[3]	____	S2 Fig A (Diploid 14)
	SZY1180	h-, lys4-95; ade6-::hphMX::ade6-	[4]	____	S2 Fig A (Diploid 2), S9 Fig A (Diploid 2)
	SZY1037	h90, leu1-32, ura4-D18, ade6-::mCherry-wtf4poison:kanMX4::ade6-	this study	see methods	S2 Fig A (Diploid 12), Fig 4A-B, S9 Fig A (Diploid 21, 12)
	SZY1049	h90, leu1-32, ura4-D18, ade6-::wtf4poison-GFP:kanMX4::ade6-	[3]	____	S2 Fig A (diploid 4), S3 Fig A-B
	SZY1056	h90, leu1-32, ura4-D18, ade6-::wtf4antidote-GFP:kanMX4::ade6-	this study	see methods	S2 Fig A (diploid 13, 14, 15)
	SZY1064	h-, lys4-95, ade6-::wtf4:hphMX6::ade6-	[3]	____	S2 Fig A (diploid 5, 11, 15), S2 Fig D, Fig 3C (Diploid 17, 19), S9 Fig A (Diploid 15)
	SZY1085	h90, leu1-32, ade6-::wtf4:hphMX6::ade6-	this study	from a cross between 1030 x 969	S2 Fig A (diploid 9)
	SZY1142	h90, ura4-D18, his5Δ::ade6+, lys1-37, ade6-::mCherry-wtf4:kanMX4::ade6-	[3]	____	Fig 1C-D, S2 Fig A (Diploid 3)
	SZY1285	h-, ade6-M375, leu1-32, ura4-D18, his5Δ::ade6+	this study	see methods	strain construction
	SZY1479	h90, leu1-32, ura4-D18, ade6-::wtf4FLEXΔ-GFP::kanMX4	this study	see methods	Fig 3C (diploid 18, 19), Fig 3D
	SZY2080	h+, leu1-32	[5]	____	S2 Fig A (Diploid 8), S2 Fig C, Fig 5C, S9 Fig A (diploid 23)
	SZY2137	h90, leu1-32,ura4-D18, ade6-::pantidote-mCherry :hphMX6::ade6-	this study	see methods	strain construction
	SZY2193	h90, leu1-32,ura4-D18, his5Δ:ade6+, ade6-::pantidote -mCherry:hphMX6::ade6-	this study	from a cross between SZY2137 and SZY1285	Fig 2E
	SZY2279	h90, leu1-32, ura4-D18, ade6-::ppoison-GFP:hphMX6::ade6-	this study	see methods	Fig 2G
	SZY2406	h-, lys4-95, ade6-:ppoison-wtf4antidote-GFP:hphMX6:ade6-	this study	see methods	Fig 4C, S9 Fig A (Diploid 20)
	SZY2492	h-, his5Δ:ade6+, lys4-95, ade6-::ppoison-wtf4antidote-GFP:hphMX6::ade6-	this study	from a cross between SZY1142 and SZY2406	Fig 4A, C, S9 Fig A (Diploid 21, 22)
	SZY2572	h-, lys4-95, ura4-::wtf4antidote-mCherry:kanMX4::ura4-	this study	pSZB891 integrated into SZY44	Fig 1E, F, S2 Fig A (Diploid 8,9), S2 Fig C, S5 Fig A-C, Fig 5B-C, S9 Fig B
	SZY2625	h90, leu1-32, ura4-D18, ade6-::kanMX4::ade6-, his5△::ade6+	this study	from a cross between SZY925 and SZY1285	strain construction
	SZY2636	h90, ura4-::kanMX4:GFP::ura4-	[6]	____	S5 Fig B-D
	SZY2638	h90, ura4-::kanMX4:mCherry::ura4-	[6]	____	S4 Fig B-D, S5 Fig B,C
	SZY3296	h90, ura4-::kanMX4::ura4-	this study	pSZB331 in GP50	S2 Fig A (Diploid 2), S9 Fig A (Diploid 2)
	SZY3586	h90, leu1-32, ura4-D18, ade6-::mCherry-wtf4antidote:kanMX4::ade6-	this study	see methods	S2 Fig A (Diploid 10, 11), S2 Fig B, S5 Fig A-C
	SZY4525	h-, lys4-95, ura4-::wtf4antidote-mCherry:kanMX4::ura4-, ade6-::pantidote-wtf4poison-GFP:hphMX6::ade6-	this study	see methods	Fig 5A, S9 Fig A (Diploid 24), S9 Fig B
	SZY4534	h90, leu1-32, ura4-::pantidote-mCherry:kanMX4::ura4-	this study	see methods	strain construction
	SZY4442	h90, leu1-32, lys4-::pantidote long-mCherry:hphMX6::lys4-	this study	see methods	S7 Fig B
	SZY4570	h-, lys4-95, ura4-::wtf4antidote-mCherry:kanMX4::ura4-, ade6-::mCh-wtf4poison:hphMX6::ade6-	this study	see methods	S9 Fig A (Diploid 23)
	SZY5047	h90, leu1-32, ade6-::wtf4poison-GFP:kanMX4::ade6-	this study	see methods	Fig 1C-E, S3 Fig C, S4 Fig, Fig 5B-C
	SZY5581	h-, pat1-as(L95G)::hphMX, lys4-95	this study	from a cross between SZY44 and J1687	strain construction
	SZY5638	h-, pat1-as(L95G)::hphMX, ade6-::Sk wtf4 poison-GFP:kanMX4::ade6-, lys4-95	this study	see methods	strain construction
	SZY5685	h-, pat1-as(L95G)::hphMX, lys4-95, ura4-::wtf4 antidote-mCh:kanMX4::ura4-	this study	see methods	strain construction
	SZY5742, SZY5743	h-/h-, pat1-as(L95G)::hphMX/ pat1-as(L95G)::hphMX, ade6-::Sk wtf4 poison-GFP::kanMX4::ade6-/ade6+, ura4-::wtf4 antidote-mCh:kanMX4::ura4-/ura4+, lys4-95/lys4-95	this study	see methods	S6 Fig
References:
		1. Moldón A, Malapeira J, Gabrielli N, Gogol M, Gómez-Escoda B, Ivanova T, et al. Promoter-driven splicing regulation in fission yeast. Nature. 2008;455(7215):997-1000.
		2. Bravo Nunez MA, Lange JJ, Zanders SE. A suppressor of a wtf poison-antidote meiotic driver acts via mimicry of the driver's antidote. PLoS Genet. 2018;14(11):e1007836.
		3. Nuckolls NL, Bravo Nunez MA, Eickbush MT, Young JM, Lange JJ, Yu JS, et al. wtf genes are prolific dual poison-antidote meiotic drivers. Elife. 2017;6.
		4. Bravo Nunez MA, Sabbarini IM, Eickbush MT, Liang Y, Lange JJ, Kent AM, et al. Dramatically diverse Schizosaccharomyces pombe wtf meiotic drivers all display high gamete-killing efficiency. PLoS Genet. 2020;16(2):e1008350.
		5. Nuckolls NL, Mok AC, Lange JJ, Yi K, Kandola TS, Hunn AM, et al. The wtf4 meiotic driver utilizes controlled protein aggregation to generate selective cell death. Elife. 2020;9.
		6. Lopez Hernandez JF, Helston RM, Lange JJ, Billmyre RB, Schaffner SH, Eickbush MT, et al. Diverse mating phenotypes impact the spread of wtf meiotic drivers in Schizosaccharomyces pombe. Elife. 2021;10.
