# Supplementary material for: S. pombe wtf drivers use dual transcriptional regulation and selective protein exclusion from spores to cause meiotic drive
Source: PLoS Genet. 2022 Dec 7;18(12):e1009847. doi: 10.1371/journal.pgen.1009847 (PMC9762604; doi:10.1371/journal.pgen.1009847)
Supplement: S2 Table — Column 1 is the name of plasmid used. Column 2 gives a short description of the plasmid. Columns 3 lists the reference for the plasmid. (XLSX) [file pgen.1009847.s012.xlsx]

## Sheet: Table 1
plasmids used
plasmid	description	reference
pAG32	hphMX6	[1]
pKT127	yEGFP:kanMX4	[2]
pSZB188	kanMX4:ade6-	[3]
pSZB189	wtf4:kanMX4:ade6-	[3]
pSZB203	wtf4-GFP:kanMX4:ade6-	[3]
pSZB244	wtf4 short : kanMX4:ade6-	this study
pSZB248	mCherry-wtf4:kanMX4:ade6-	[3]
pSZB250	mCherry-wtf4 poison :kanMX4:ade6-	this study
pSZB257	wtf4 poison -GFP:kanMX4:ade6-	[3]
pSZB259	wtf4 poison :kanMX4:ade6-	this study
pSZB260	wtf4 antidote -GFP:kanmX4:ade6-	this study
pSZB322	hphMX6:lys4-	[4]
pSZB331	kanMX4:ura-	[4]
pSZB355	mCherry-wtf4 poison :kanMX4:ade6-	this study
pSZB367	mCherry-wtf4 antidote :kanMX4:ade6-	this study
pSZB386	hphMX6:ade6-	[4]
pSZB727	ppoison -wtf4 antidote -GFP:hphMX6:ade6-	this study
pSZB744	p antidote -mCherry:kanMX4:lys4-	this study
pSZB758	p antidote -wtf4 poison -GFP:hphMX6:ade6-	this study
pSZB766	p antidote -mCherry:hphMX6:ade6-	this study
pSZB821	ppoison -GFP:hphMX6:ade6-	this study
pSZB824	mCherry-wtf4 poison :hphMX6:ade6-	this study
pSZB848	wtf4 FLEXΔ -GFP:kanMX4:ade6-	this study
pSZB891	wtf4 antidote -mCherry:kanMX4:ura4-	[5]
pSZB1361	p antidote long -mCherry:hphMX6:lys4-	this study
References:
1. Goldstein AL, McCusker JH. Three new dominant drug resistance cassettes for gene disruption in Saccharomyces cerevisiae. Yeast. 1999;15(14):1541-53.
2. Sheff M, Thorn K. Optimized cassettes for fluorescent protein tagging in Saccharomyces cerevisiae. Yeast (Chichester, England). 2004;21:661-70.
3. Nuckolls NL, Bravo Nunez MA, Eickbush MT, Young JM, Lange JJ, Yu JS, et al. wtf genes are prolific dual poison-antidote meiotic drivers. Elife. 2017;6.
4. Bravo Nunez MA, Lange JJ, Zanders SE. A suppressor of a wtf poison-antidote meiotic driver acts via mimicry of the driver's antidote. PLoS Genet. 2018;14(11):e1007836.
5. Nuckolls NL, Mok AC, Lange JJ, Yi K, Kandola TS, Hunn AM, et al. The wtf4 meiotic driver utilizes controlled protein aggregation to generate selective cell death. Elife. 2020;9.
