# Supplementary material for: S. pombe wtf drivers use dual transcriptional regulation and selective protein exclusion from spores to cause meiotic drive
Source: PLoS Genet. 2022 Dec 7;18(12):e1009847. doi: 10.1371/journal.pgen.1009847 (PMC9762604; doi:10.1371/journal.pgen.1009847)
Supplement: S1 Data — Tab 1 is a summary of all the allele transmission and VSY data for all 22 diploids. Each subsequent tab contains the raw data for individual crosses. The tab name contains the diploid number, corresponding to the diploid number in the paper, and the two strains crossed to generate the diploid. The top table in each tab lists the VSY data, including the data for at least 3 independent diploids (A-X) per cross. The number of colonies for the diploid dilutions and the corresponding spore dilutions are listed, as well as the average viable spore yield, standard deviation, and the p-value when compared to the appropriate control (Wilcoxon test, * = p < 0.05, NS = not significant). The bottom table contains the allele transmission data. We detail the genotypes of the two strains crossed to generate the diploid (allele 1 and allele 2) and the transmission frequencies of the two alleles, as well as a control locus. We show the data with and without disomes in the table, but used the data excluding disomes in the figures. We also list the p-values compared to appropriate control (G-test, * = p < 0.05, NS = not significant). (XLSX) [file pgen.1009847.s014.xlsx]

## Sheet: (1) 925x44
Viable Spore Yield	925x44	DIPLOID				SPORES				Viable Spore Yield	Average Viable Spore Yield	Standard Deviation	Wilcoxon Statisical Test p value	normalized to 100 %	ID ODR
		10-4 # of colonies	# of 10-4 colonies/ 0.1	/ 0.0001 ( 10-4 )	x.1 (100 ul plated)	10-4 # of colonies	# of 10-4 colonies/ 0.1	/ 0.0001 ( 10-4 )	x.5 (diluted in 500 ul)
	DIPLOID														103602032001006, p. 35	nln
	1	520	5200	52000000	5200000	320	3200	32000000	16000000	3.07692	4.06045	1.41764	N/A (this is the control)
	2	300	3000	30000000	3000000	144	1440	14400000	7200000	2.4
	3	372	3720	37200000	3720000	144	1440	14400000	7200000	1.93548
	4	198	1980	19800000	1980000	192	1920	19200000	9600000	4.84848
	1.2	364	3640	36400000	3640000	224	2240	22400000	11200000	3.07692
	2.2	116	1160	11600000	1160000	116	1160	11600000	5800000	5
	3.2	240	2400	24000000	2400000	232	2320	23200000	11600000	4.83333
	4.2	124	1240	12400000	1240000	123	1230	12300000	6150000	4.95968
	*2	154	1540	15400000	1540000	142	1420	14200000	7100000	4.61039					103602032001006, p. 116
	*1	340	3400	34000000	3400000	189	1890	18900000	9450000	2.77941
	1	354	3540	35400000	3540000	109	1090	10900000	5450000	1.53955
	2	358	3580	35800000	3580000	388	3880	38800000	19400000	5.41899
	1	281	2810	28100000	2810000	266	2660	26600000	13300000	4.7331					103602361002001P, p.4	an2361
	2	292	2920	29200000	2920000	259	2590	25900000	12950000	4.43493
	3	323	3230	32300000	3230000	433	4330	43300000	21650000	6.70279
	2.2	209	2090	20900000	2090000	193	1930	19300000	9650000	4.61722
Genetics	925x44	allele 1		allele 2		ura4 allele transmission (excluding disomes)			ade6 allele transmission (excluding disomes)			# progeny assayed (including disomes)	% disomy	# progeny assayed (excluding disomes)	% allele 1	% allele 2	G-Test p value	ID_ODR
															(excluding disomes)	(excluding disomes)
	DIPLOID	SZY#	GENOTYPE	SZY#	GENOTYPE	Ura+	Ura-	% Ura+	allele 1	allele 2	disomes
	1 mp1	925	ade6-::Empty Vector ::hphMX4	44	ade6+	38	31	55.0725	30	39	1	70	1.42857	69	43.4783	56.5217	N/A (this is the control)	103602032001001, p. 52,54
	2 mp1					39	30	56.5217	31	38	1	70	1.42857	69	44.9275	55.0725		103602032001001, p. 53-54
	1 mp1					25	31	44.6429	28	28	1	57	1.75439	56	50	50		103601994001002, p. 105
	2 mp1					25	29	46.2963	22	32	3	57	5.26316	54	40.7407	59.2593		103601994001002, p. 106
	3 mp1					22	31	41.5094	21	32	4	57	7.01754	53	39.6226	60.3774		103601994001002, p. 107
	4 mp1					27	30	47.3684	24	33	0	57	0	57	42.1053	57.8947		103601994001002, p. 108
	TOTAL:					176	182	49.162	156	202	10	368	2.71739	358	43.5754	56.4246		103602032001001, p. 54

## Sheet: (2) 3296x1180
Viable Spore Yield	3296x1180	DIPLOID				SPORES				Viable Spore Yield	Average Viable Spore Yield	Standard Deviation	Wilcoxon Statisical Test p value	normalized to 100 %	ID ODR
		10-4 # of colonies	# of 10-4 colonies/ 0.1	/ 0.0001 ( 10-4 )	x.1 (100 ul plated)	10-4 # of colonies	# of 10-4 colonies/ 0.1	/ 0.0001 ( 10-4 )	x.5 (diluted in 500 ul)
	DIPLOID
															103602361002001P, pg 4	an2361
	1	287	2870	28700000	2870000	182	1820	18200000	9100000	3.17073	3.67825	0.975257	N/A (this is the control)
	2	285	2850	28500000	2850000	266	2660	26600000	13300000	4.66667
	3	266	2660	26600000	2660000	176	1760	17600000	8800000	3.30827
	4	445	4450	44500000	4450000	222	2220	22200000	11100000	2.49438
	1.1	460	4600	46000000	4600000	168	1680	16800000	8400000	1.82609					103602361002001P, pg 30
	1.3	453	4530	45300000	4530000	344	3440	34400000	17200000	3.79691
	1.4	447	4470	44700000	4470000	352	3520	35200000	17600000	3.93736
	2.1	418	4180	41800000	4180000	358	3580	35800000	17900000	4.2823
	2.4	409	4090	40900000	4090000	389	3890	38900000	19450000	4.7555
	2.9	406	4060	40600000	4060000	369	3690	36900000	18450000	4.54433
Genetics		allele 1		allele 2		lys1 allele transmission (excluding disomes)			drug transmission (excluding disomes)				Disomes				# progeny assayed (including disomes)	% disomy	# progeny assayed (excluding disomes)	Spore PhenoType	%	G- Test results	ID_ODR
	DIPLOID	SZY#	GENOTYPE	SZY#	GENOTYPE	lys+	lys-	% lys+	G418R HYGR	G418R HYGS	G418S HYGR	G418S HYGS	ade+ ura+ HYGR G418R	ade+ HYGR	ura+ G418R	Total disomes
	1	3296	ura4-::EV::G418	1180	ade6-::EV::HYG	52	29	62.6506	22	16	21	21	2		1	3	83	2.40964	80	G418R HYGR	23.5099	N/A, this is control	103602361002001P, p5	an2361
	2					36	35	49.3151	17	13	14	27	2			2	73	2.73973	71	G418R HYGS	23.1788
	3					47	30	59.4937	17	27	16	16	2		1	3	79	2.53165	76	G418S HYGR	24.1722
	4					37	43	44.0476	15	14	22	24	4	3	2	9	84	10.7143	75	G418S HYGS	29.1391
	TOTAL:					172	137	56.9536	71	70	73	88	10	3	4	17	319	5.32915	302

## Sheet: (3) 1142x643
this data was taken from nuckolls et al.

## Sheet: (4) 1049x44
this data was taken from Nuckolls et al. 2017

## Sheet: (5) 1064x643
Viable Spore Yield	1064 x 643	DIPLOID				SPORES				Viable Spore Yield	Average Viable Spore Yield	Standard Deviation	Wilcoxon Statisical Test p value	ID ODR	% fertility
		10-4 # of colonies	# of 10-4 colonies/ 0.1	/ 0.0001 ( 10-4 )	x.1 (100 ul plated)	10-4 # of colonies	# of 10-4 colonies/ 0.1	/ 0.0001 (10-4 )	x.5 (diluted in 500 ul)
	DIPLOID
	1	406	4060	40600000	4060000	109	1090	10900000	5450000	1.34236	1.82459	0.726781	0.00130147 ( p < 0.01)	103602361002001P, pg 23	44.8276
	2	441	4410	44100000	4410000	132	1320	13200000	6600000	1.4966
	3	388	3880	38800000	3880000	145	1450	14500000	7250000	1.86856
	4	401	4010	40100000	4010000	160	1600	16000000	8000000	1.99501
	7	404	4040	40400000	4040000	273	2730	27300000	13650000	3.37871
	8	423	4230	42300000	4230000	181	1810	18100000	9050000	2.13948
	9	387	3870	38700000	3870000	94	940	9400000	4700000	1.21447
	10	452	4520	45200000	4520000	105	1050	10500000	5250000	1.1615
Genetics		allele 1		allele 2		ura4 allele transmission (excluding disomes)			ade6 allele transmission (excluding disomes)			# progeny assayed (including disomes)	% disomy	# progeny assayed (excluding disomes)	% allele 1 (excluding disomes)	% allele 2 (excluding disomes)	G-Test p value	ID_ODR
	DIPLOID	SZY#	GENOTYPE	SZY#	GENOTYPE	Ura+	Ura-	% Ura+	allele 1	allele 2	disomes
	1	1064	lys4-95, ade6-::Sk wtf4::HYG::ade6-	643	leu1-32, ura4-D18, ade6+	36	36	50.7042	63	8	0	71	0	71	88.7324	11.2676		103602361002001P, pg 23
	2					41	30	57.7465	57	14	0	71	0	71	80.2817	19.7183
	3					34	36	48.5714	58	12	1	71	1.40845	70	82.8571	17.1429
	4					50	20	71.4286	54	16	1	71	1.40845	70	77.1429	22.8571
	7					43	15	78.1818	47	8	13	68	19.1176	55	85.4545	14.5455
	8					40	23	64.5161	52	10	7	69	10.1449	62	83.871	16.129
	9					28	32	46.6667	51	9	1	61	1.63934	60	85	15
	10					19	40	32.2034	47	12	1	60	1.66667	59	79.661	20.339
	TOTAL:					291	232	56.1776	429	89	24	542	4.42804	518	82.8185	17.1815

## Sheet: (6) 1026x44
Genetics	1026x44	allele 1		allele 2		ade6 allele transmission, including disomes			# progeny assayed (including disomes)	% disomy	# progeny assayed (excluding disomes)	% allele 1	% allele 2	G-test score	ID ODR
												(excluding disomes)	(excluding disomes)
	DIPLOID	SZY#	GENOTYPE	SZY#	GENOTYPE	allele 1	allele 2	disomes
	1	1026	ade6-::wtf4 short-mCherry::G418	44	ade6+	36	1	0	37	0	37	97.2973	2.7027	p-value < 2.2e-16, when compared to 3296x1180	103602361002001P, pg 68
	2					32	3	0	35	0	35	91.4286	8.57143
	TOTAL:					68	4	0	72	0	72	94.4444	5.55556

## Sheet: (6) 1026x1022
Genetics	1026x44	allele 1		allele 2		ade6 allele transmission, including disomes			# progeny assayed (including disomes)	% disomy	# progeny assayed (excluding disomes)	% allele 1	% allele 2	G-test p value
												(excluding disomes)	(excluding disomes)
	DIPLOID	SZY#	GENOTYPE	SZY#	GENOTYPE	allele 1	allele 2	disomes
	1	1026	ade6-::wtf4 short-mCherry::G418	1022	ade6-::Skwtf3::HYG::ade6-	35	22	1	58	1.72414	57	61.4035	38.5965	p=0.6595	103602361002001P, pg 68
	2					31	26	0	57	0	57	54.386	45.614
	TOTAL:					66	48	1	115	0.869565	114	57.8947	42.1053

## Sheet: (8) 2572x2080
Viable Spore Yield	2572x2080	DIPLOID				SPORES				Viable Spore Yield	Average Viable Spore Yield	Standard Deviation	Wilcoxon Statisical Test p value	% fertility	ID ODR
		10-4 # of colonies	# of 10-4 colonies/ 0.1	/ 0.0001 ( 10-4 )	x.1 (100 ul plated)	10-4 # of colonies	# of 10-4 colonies/ 0.1	/ 0.0001 ( 10-4 )	x.5 (diluted in 500 ul)					83.4975
	DIPLOID														103602032001007, p. 142
	1	300	3000	30000000	3000000	204	2040	20400000	10200000	3.4	3.39373	0.611967	0.369184 (NS)
	2	506	5060	50600000	5060000	283	2830	28300000	14150000	2.79644
	3	62	620	6200000	620000	39	390	3900000	1950000	3.14516
	4	600	6000	60000000	6000000	508	5080	50800000	25400000	4.23333
Genetics	2572x2080	allele 1		allele 2		leu2 allele transmission (excluding disomes)			G418 allele transmission (excluding disomes)			# progeny assayed (including disomes)	% disomy	# progeny assayed (excluding disomes)	% allele 1	% allele 2	G-Test results	ID_ODR
															(excluding disomes)	(excluding disomes)
	DIPLOID	SZY#	GENOTYPE	SZY#	GENOTYPE	Leu2+	Leu2-	% Leu2+	allele 1	allele 2	disomes
	1	2572	ura4-::wtf4antidote-mCherry::G418	2080	ura4+	35	36	49.2958	30	41	1	72	1.38889	71	42.2535	57.7465	p-value = 0.1118 (NS)	007 p.137
	1.1					30	35	46.1538	39	26	1	66	1.51515	65	60	40		007 p.138
	2					27	30	47.3684	26	31	1	58	1.72414	57	45.614	54.386		007 p.139
	2.1					17	13	56.6667	14	16	0	30	0	30	46.6667	53.3333		007 p.139
	TOTAL:					109	114	48.8789	109	114	3	226	1.32743	223	48.8789	51.1211

## Sheet: (9) 2572x1085
Viable Spore Yield	2572x1085	DIPLOID				SPORES				Viable Spore Yield	Average Viable Spore Yield	Standard Deviation	Wilcoxon Statisical Test p value	% fertility	ID ODR
		10-4 # of colonies	# of 10-4 colonies/ 0.1	/ 0.0001( 10-4 )	x.1 (100 ul plated)	10-4 # of colonies	# of 10-4 colonies/ 0.1	/ 0.0001 ( 10-4 )	x.5 (diluted in 500 ul)					81.4473
	DIPLOID														103601749001007 pg 121-123
	1	419	4190	41900000	4190000	314	3140	31400000	15700000	3.74702	3.02984	0.918065	0.885714(NS)
	2	548	5480	54800000	5480000	284	2840	28400000	14200000	2.59124
	6	428	4280	42800000	4280000	303	3030	30300000	15150000	3.53972
	4	580	5800	58000000	5800000	260	2600	26000000	13000000	2.24138
Genetics	2572x1085	allele 1		allele 2		ura4 allele transmission (excluding disomes)			drug transmission (excluding disomes)					# progeny assayed (including disomes)	% disomy	# progeny assayed (excluding disomes)			G- Test results	ID_ODR
																	Spore PhenoType	%
	DIPLOID	SZY#	GENOTYPE	SZY#	GENOTYPE	Ura+	Ura-	% Ura+	G418R HYGR	G418R HYGS	G418S HYGR	G418S HYGS	disomes
	1	2572	ura4-::wtf4antidote-mCherry::G418	1085	ade6-::wtf4::HYG	26	36	41.9355	20	17	20	5	0	62	0	62	G418R HYGR	28.2927		103601749001007 pg 121-123
	2					26	38	40.625	18	20	20	6	0	64	0	64	G418R HYGS	29.2683
	2.2					43	37	54.4304	20	23	26	10	2	81	2.46914	79	G418S HYGR	32.1951
	TOTAL:					95	111	46.3415	58	60	66	21	2	207	0.966184	205	G418S HYGS	10.2439

## Sheet: (10) 3586x44
Viable Spore Yield	3586x44	DIPLOID				SPORES				Viable Spore Yield	Average Viable Spore Yield	Standard Deviation	Wilcoxon Statisical Test p value	% fertlity	ID ODR
		10-4 # of colonies	# of 10-4 colonies/ 0.1	/ 0.0001 ( 10-4 )	x.1 (100 ul plated)	10-4 # of colonies	# of 10-4 colonies/ 0.1	/ 0.0001 ( 10-4 )	x.5 (diluted in 500 ul)					89.9015
	DIPLOID
	1	357	3570	35700000	3570000	205	2050	20500000	10250000	2.87115	3.64697	0.727773	0.385783 (NS)		103601749001007, p. 126
	2	376	3760	37600000	3760000	246	2460	24600000	12300000	3.27128
	3	330	3300	33000000	3300000	214	2140	21400000	10700000	3.24242
	1.2	300	3000	30000000	3000000	264	2640	26400000	13200000	4.4
	2.2	400	4000	40000000	4000000	356	3560	35600000	17800000	4.45
Genetics	3586x44	allele 1		allele 2		ura4 allele transmission (excluding disomes)			ade6 allele transmission (excluding disomes)			# progeny assayed (including disomes)	% disomy	# progeny assayed (excluding disomes)	% allele 1	% allele 2	G-Test results	ID_ODR
															(excluding disomes)	(excluding disomes)
	DIPLOID	SZY#	GENOTYPE	SZY#	GENOTYPE	Ura+	Ura-	% Ura+	allele 1	allele 2	disomes
	1	3586	mcherry-wtf4antidote::ade6-::G418	44	ade6+	34	41	45.3333	38	37	4	79	5.06329	75	50.6667	49.3333	p-value = 0.175 (NS)	103601749001007, p. 122
	2					38	26	59.375	27	37	3	67	4.47761	64	42.1875	57.8125		103601749001007, p. 126
	3					35	31	53.0303	34	32	4	70	5.71429	66	51.5152	48.4848		103601749001007, p. 126
	TOTAL:					107	98	52.1951	99	106	11	216	5.09259	205	48.2927	51.7073

[truncated: 14 more sheets: (11) 3586x1064, (12) 1037x44, (13) 1056x44, (14) 1110x1051, (15) 1056x1064, (16) 958x643, (17) 960x1064, (18) 1479x44, (19) 1479x1064, (20) 2406x643, (21) 2492x1037, (22) 2492x887, (23) 4570x2080, (24) 4525x2080]
