# Supplementary material for: S. pombe wtf drivers use dual transcriptional regulation and selective protein exclusion from spores to cause meiotic drive
Source: PLoS Genet. 2022 Dec 7;18(12):e1009847. doi: 10.1371/journal.pgen.1009847 (PMC9762604; doi:10.1371/journal.pgen.1009847)
Supplement: S2 Data — Each tab contains the raw data of quantifications presented in the manuscript. The first tab contains the quantifications depicted in Fig 1D and 1F, where the normalized fluorescence intensity of mCherry and GFP were calculated for diploids undergoing meiosis. Traces for each diploid were plotted as the mean with 95% confidence interval against time. The second tab contains the quantification depicted in Fig 2C and 2F of reporter (promoter-FP) expression in spores. For each ascus, we detail the mean fluorescence intensity of the 4 individual spores and the total of the four spores. We then divided each individual spore by the total to get the percent of total spore fluorescence inside a given spore. The third tab details the quantification depicted in Fig 4D of percent intensity inside spores of given fluorescent proteins. We show the percent of fluorescent protein inside spores in three different genotypes (ppoison-wtf4antidote-GFP/mCh-wtf4poison, ppoison-wtf4antidote-GFP/ade6+, mCh-wtf4poison/ade6+). The fourth tab details the Fluorescence Recovery After Photobleaching (FRAP) quantifications depicted in S3B Fig. We normalized the fluorescence intensity before bleaching to 1. Once bleaching was completed, the recovery was recorded every 10 minutes for approximately 6 hours. The fluorescence levels of both mCherry-Wtf4 and Wtf4poison-GFP are recorded for each time point. The fifth tab details the Fluorescence Recovery After Photobleaching (FRAP) quantifications depicted in S3D Fig. The sixth tab details the quantifications shown in S7C Fig, with the fluorescence intensity inside asci and diploids for the following constructs: pantidote-mCherry, pantidote long-mCherry, and the empty vector control. The seventh tab details Fig 5D, the percent intensity inside spores of given fluorescent proteins. We show the percent of Wtf4poison-GFP inside spores in three different genotypes: pantidote-wtf4poison-GFP/ade6+, wtf4antidote-mCh/ura4+; wtf4poison-GFP/ade6+; and wtf4poison [file pgen.1009847.s015.xlsx]

## Sheet: Fig 1C, 1F
Fig 1C
		mCherry																									GFP
Frame	Time (hours)	1	2	3	4	5	6	7	8	9	10	11	12	13	14	15	16	17	18	19	20	21	22	23	24	25	1	2	3	4	5	6	7	8	9	10	11	12	13	14	15	16	17	18	19	20	21	22	23
0	0	0.191518	0.297586	0.193092	0.216529	0.171408	0	0	0	0.0663651	0	0.000544	0.00407984	0	0.0102352	0.00161231	0.0105889	0.0165078	0.00119414	0.0104826	0	0.00535286	0	0.0220929	0	0.014142	0.171448	0.149278	0.173616	0.790699	0.128572	0.106521	0	0.104982	0.095219	0.105547	0.145385	0.218448	0.163669	0.100553	0.0955961	0.0736096	0	0.182942	0.18989	0.0051536	0.168572	0.122761	0.0599725
1	0.166667	0.189898	0.290956	0.192506	0.22204	0.182034	0.0123081	0.01976	0.014713	0.0248506	0.00543142	0	0	0.000394	0	0	0	0.0231009	0	0.0112949	0.00716028	0	0.0174482	0	0.000518	0.0143253	0.187332	0.169362	0.195771	0.866077	0.141342	0.108459	0.0996657	0.145161	0.0811956	0.11488	0.262089	0.254	0.156033	0.124698	0.0579582	0.111178	0.0218251	0.20231	0.175754	0.0510614	0.195125	0.129878	0.0478721
2	0.333333	0.182193	0.274156	0.180109	0.227236	0.185189	0.021784	0.027294	0.056059	0.0337434	0.0158758	0.0186477	0.00237944	0.00751577	0.00741592	0.0155579	0.0124264	0.0298318	0.0191148	0	0.0218793	0.0232223	0.0417373	0.0319947	0.000687	0	0.196678	0.168845	0.194821	0.891119	0.143114	0.0801283	0.13352	0.147428	0.0540865	0.0667581	0.243615	0.213	0.120891	0.125578	0.0235639	0.0833919	0.00380237	0.169842	0.097388	0	0.160144	0.0912592	0.020828
3	0.5	0.186101	0.291476	0.18273	0.239526	0.18331	0.0271494	0.0425239	0.0858259	0.0213242	0.0151985	0.0243719	0.0169738	0.0281219	0.0176544	0.0269043	0.0100715	0	0.0286636	0.00525622	0.0354336	0.0164038	0.0876273	0.0587974	0.0135633	0.0218211	0.209182	0.175975	0.201064	0.919473	0.133888	0.0617778	0.165282	0.168005	0.0404834	0.0477171	0.239594	0.198708	0.122441	0.12995	0.0164428	0.0727774	0.00221435	0.162572	0.0695446	0.0224654	0.146043	0.0742147	0.0117857
4	0.666667	0.202958	0.28426	0.185031	0.249773	0.179821	0.0501292	0.0570777	0.10691	0	0.0328906	0.0433988	0.0134827	0.0497425	0.0200837	0.0496064	0.0177596	0.0398841	0.0239258	0.0167004	0.0683231	0.0204768	0.107172	0.080909	0.00265663	0.0239979	0.210013	0.190717	0.210395	0.997171	0.135439	0.0639259	0.184099	0.18199	0.031394	0.0261952	0.236275	0.190923	0.123096	0.13349	0.0146723	0.0788627	0.0101196	0.154562	0.0546477	0.00562004	0.159721	0.0662768	0.00927014
5	0.833333	0.212652	0.281623	0.192906	0.261877	0.174171	0.0619928	0.0609722	0.122436	0.0513918	0.0406559	0.0532369	0.0294351	0.0627563	0.0239995	0.0754266	0.0263399	0.046637	0.0409024	0.0248953	0.0786896	0.0456056	0.137389	0.103058	0.115169	0.0338731	0.219799	0.19015	0.210916	0.9941	0.141159	0.0578501	0.184218	0.192343	0.0368062	0.0352909	0.230581	0.195782	0.128017	0.135794	0.0221112	0.105246	0.0243128	0.115684	0.0540169	0.0115293	0.118008	0.0605071	0.0155591
6	1	0.217891	0.299508	0.201926	0.271326	0.183473	0.0700252	0.0643324	0.14368	0.061366	0.0420407	0.0564987	0.0382383	0.0843808	0.0448376	0.0828488	0.0288252	0.0625279	0.0371346	0.0308504	0.103309	0.0781052	0.153679	0.112759	0.109931	0.0425851	0.230639	0.190988	0.216048	1	0.150511	0.0405659	0.189041	0.202632	0.0220965	0.0283615	0.241683	0.188167	0.127844	0.144358	0.0180337	0.0763513	0.0250045	0.118154	0.048776	0.0146198	0.118413	0.0543014	0.016182
7	1.16667	0.225351	0.314884	0.212012	0.281706	0.185044	0.0965688	0.0864647	0.171134	0.0838925	0.045932	0.0863058	0.0491388	0.097988	0.0464199	0.0963866	0.039133	0.0631117	0.0582583	0.0471207	0.113516	0.0854814	0.170274	0.124847	0.128597	0.0725776	0.235744	0.19407	0.221315	0.980977	0.149251	0.0387627	0.194057	0.217092	0.020115	0.0236836	0.235493	0.173994	0.132084	0.148605	0.0214233	0.063708	0.0216345	0.131992	0.0685884	0.0146304	0.108076	0.0520843	0
8	1.33333	0.229962	0.3265	0.219998	0.282173	0.199526	0.118066	0.101828	0.184336	0.0866039	0.0631236	0.0902659	0.057471	0.11841	0.0623801	0.108984	0.049506	0.0817621	0.0534688	0.0522216	0.11747	0.0893367	0.212062	0.142529	0.137606	0.0676497	0.232757	0.184405	0.212239	0.969856	0.152863	0.03694	0.186524	0.233314	0.0196791	0.0179249	0.230939	0.177332	0.131353	0.130279	0.0188115	0.0449281	0.0173834	0.104326	0.058185	0.00856798	0.10157	0.0588321	0.00620977
9	1.5	0.248103	0.334052	0.220813	0.282529	0.200945	0.133501	0.109876	0.204475	0.128018	0.0709494	0.107536	0.06019	0.136658	0.0690928	0.124477	0.0576504	0.161778	0.0595214	0.0751757	0.116686	0.111077	0.226807	0.176767	0.12954	0.0761204	0.227457	0.189921	0.216048	0.964332	0.159792	0.026057	0.187694	0.254957	0.0109236	0.00621154	0.225755	0.175069	0.142389	0.127197	0.0337623	0.0539987	0.107442	0.0977638	0.055725	0.0180036	0.0845804	0.0422224	0.00682508
10	1.66667	0.256158	0.355005	0.231291	0.28391	0.207986	0.146851	0.12675	0.2108	0.151855	0.088594	0.119604	0.079483	0.138002	0.076659	0.139386	0.0651144	0.170029	0.0595516	0.0783175	0.128646	0.136997	0.249762	0.172684	0.188754	0.0858604	0.234536	0.192881	0.205953	0.953113	0.163785	0.0145717	0.17979	0.263733	0	0.0109312	0.203368	0.172529	0.147879	0.118346	0.0281088	0.0708692	0.11924	0.0838376	0.04795	0.0175811	0.0753731	0.0448755	0.0122708
11	1.83333	0.279566	0.365757	0.239117	0.297914	0.211448	0.136947	0.140077	0.22753	0.146328	0.0951902	0.126713	0.0809644	0.148937	0.0851713	0.146466	0.0693516	0.164361	0.0583186	0.0972817	0.156809	0.157065	0.255384	0.183705	0.195302	0.0947221	0.249112	0.191835	0.209701	0.947889	0.163004	0.015796	0.183477	0.270543	0.00785904	0.00832326	0.202031	0.155585	0.177306	0.115416	0.0384437	0.0806978	0.115194	0.0622827	0.0386935	0.0281415	0.0416856	0.0491596	0.0250007
12	2	0.283507	0.372572	0.246889	0.31793	0.222483	0.147882	0.154238	0.245714	0.169112	0.11148	0.150912	0.090745	0.165021	0.108666	0.151298	0.098845	0.192464	0.0525419	0.121311	0.18347	0.163921	0.289107	0.210414	0.203359	0.11149	0.256411	0.197317	0.212334	0.93794	0.167108	0.00680241	0.176542	0.288957	0.0204351	0.00146777	0.180516	0.163639	0.184806	0.094475	0.0334745	0.0835175	0.117228	0.0686852	0.0231546	0.0385886	0.0146923	0.0518472	0.0377446
13	2.16667	0.281688	0.39941	0.254808	0.316213	0.225188	0.156504	0.158436	0.249583	0.161289	0.134543	0.161261	0.0925878	0.178437	0.12213	0.163932	0.109849	0.189418	0.0505158	0.139331	0.17539	0.165004	0.308471	0.211027	0.213356	0.118406	0.271426	0.208254	0.227796	0.929252	0.163857	0.00618173	0.158588	0.31951	0.0341826	0.0035988	0.159443	0.151045	0.20928	0.0790106	0.0468306	0.0843838	0.130539	0.0545369	0.00615001	0.0355007	0.0378668	0.0572881	0.0510692
14	2.33333	0.290887	0.425525	0.266147	0.324963	0.232752	0.176239	0.176937	0.269237	0.188201	0.140579	0.154118	0.0956545	0.192002	0.116734	0.169427	0.136968	0.205309	0.0758987	0.151821	0.205736	0.188036	0.315738	0.232488	0.234055	0.124251	0.284492	0.208483	0.22354	0.951284	0.164277	0	0.151949	0.359796	0.0469099	0.00757817	0.131491	0.129542	0.248097	0.0597043	0.0645914	0.0763537	0.115365	0.0591653	0	0.0302805	0.0167694	0.0585223	0.0632717
15	2.5	0.300736	0.426693	0.261432	0.332539	0.242793	0.175142	0.167833	0.288115	0.196005	0.152054	0.149891	0.10345	0.197385	0.131943	0.170187	0.137045	0.19844	0.0733553	0.156999	0.20451	0.196617	0.317804	0.248986	0.239591	0.138842	0.293284	0.206332	0.21374	0.926733	0.164437	0.0111313	0.160883	0.417116	0.069569	0.00694543	0.136173	0.129918	0.315201	0.0524564	0.0732567	0.070634	0.109519	0.0459772	0.00399308	0.0356339	0.0245955	0.0754406	0.0841105
16	2.66667	0.307747	0.458257	0.271172	0.342932	0.243247	0.191576	0.192872	0.30006	0.214565	0.166834	0.15869	0.113406	0.208366	0.142242	0.18928	0.151883	0.217024	0.0693331	0.184732	0.224464	0.211879	0.346101	0.259122	0.246983	0.138799	0.297409	0.206715	0.21571	0.925661	0.165971	0.0241898	0.167639	0.486786	0.0867079	0	0.125566	0.12522	0.380786	0.0439795	0.102308	0.0431869	0.0924338	0.0535474	0.0113102	0.0479282	0.0165263	0.0928449	0.0938114
17	2.83333	0.313942	0.475066	0.283066	0.361027	0.253283	0.203141	0.206308	0.301489	0.24159	0.174561	0.178437	0.112023	0.212577	0.149645	0.196308	0.148885	0.215945	0.071286	0.171836	0.204142	0.230391	0.356126	0.262662	0.258368	0.142312	0.309147	0.206048	0.217744	0.925448	0.165623	0.0309935	0.163294	0.543474	0.109723	0.0128294	0.109762	0.107924	0.450101	0.0247659	0.147613	0.0296576	0.0743043	0.0440275	0.0116873	0.0661156	0.0316608	0.132688	0.120286
18	3	0.313238	0.492008	0.300774	0.370922	0.258244	0.206551	0.226161	0.30112	0.214363	0.174664	0.18102	0.122171	0.217991	0.163598	0.198653	0.153248	0.21909	0.0833912	0.192455	0.238472	0.228034	0.377341	0.277952	0.257841	0.159688	0.32604	0.212369	0.220529	0.921003	0.167137	0.0439906	0.15378	0.597982	0.129515	0.0167943	0.0938003	0.103178	0.517744	0	0.201321	0.0397372	0.0718263	0.0261593	0.00894445	0.0688317	0.0227993	0.180874	0.157886
19	3.16667	0.324362	0.474643	0.29894	0.38451	0.269029	0.203829	0.255775	0.30349	0.23346	0.195346	0.186297	0.127365	0.219052	0.171612	0.204602	0.161311	0.215978	0.0938884	0.195358	0.236381	0.229749	0.387296	0.27952	0.260751	0.155885	0.329917	0.200945	0.214209	0.92372	0.166203	0.0650889	0.147686	0.662264	0.178211	0.0283117	0.0991588	0.0890057	0.576629	0.00861826	0.263705	0.0287863	0.0607221	0.0218861	0.00240842	0.0820415	0.0279531	0.244883	0.200505
20	3.33333	0.3273	0.494468	0.301783	0.407151	0.273855	0.225751	0.25533	0.303424	0.2371	0.193935	0.201375	0.131023	0.220579	0.180629	0.209559	0.167035	0.230326	0.0881031	0.223114	0.254926	0.237555	0.392482	0.328411	0.268763	0.196317	0.345466	0.21216	0.217749	0.957054	0.169294	0.091287	0.140472	0.723981	0.22482	0.0322477	0.0844812	0.0834752	0.653565	0.0117991	0.342602	0.0332157	0.0577781	0.0308727	0.00792542	0.105986	0.0207621	0.314836	0.258632
21	3.5	0.342886	0.501512	0.321733	0.410639	0.282203	0.225711	0.275329	0.307384	0.261228	0.195264	0.215222	0.126516	0.232065	0.180242	0.216879	0.165055	0.240549	0.0904568	0.228986	0.263318	0.265509	0.396665	0.316553	0.272151	0.203219	0.362806	0.222679	0.209983	0.962603	0.167678	0.121574	0.144339	0.807819	0.289312	0.0469881	0.0741771	0.0695913	0.739811	0.00950734	0.420944	0.0245995	0.0608158	0.0271288	0.00280794	0.143749	0.0245347	0.397383	0.33688
22	3.66667	0.352384	0.51084	0.320997	0.420665	0.281451	0.230259	0.289093	0.320433	0.261301	0.201718	0.220575	0.145555	0.227276	0.199747	0.208757	0.178227	0.24776	0.0860812	0.232976	0.273715	0.260613	0.41306	0.330003	0.272959	0.209479	0.392211	0.223788	0.213853	0.92941	0.162215	0.181372	0.137284	0.861233	0.348672	0.0590145	0.0674299	0.0536556	0.797605	0.011337	0.487715	0.0190345	0.050364	0.0201305	0.0250423	0.192947	0.0351735	0.455828	0.400797
23	3.83333	0.361265	0.539777	0.337153	0.443343	0.289689	0.230829	0.309294	0.331347	0.267103	0.213042	0.2314	0.14628	0.23532	0.200102	0.206001	0.182102	0.262868	0.0884738	0.249813	0.292125	0.264542	0.396996	0.329638	0.267275	0.210927	0.408566	0.241254	0.225557	0.922872	0.161694	0.22924	0.129062	0.890571	0.427336	0.066522	0.0451316	0.0449314	0.830081	0.0183386	0.550899	0.0221467	0.0595708	0.0221268	0.0444215	0.265473	0.0341989	0.528446	0.47403
24	4	0.362901	0.575061	0.34624	0.452245	0.280884	0.236438	0.325399	0.321185	0.273635	0.208728	0.242361	0.155746	0.240351	0.223239	0.218056	0.186115	0.274981	0.0808779	0.248326	0.283548	0.289937	0.395456	0.331272	0.265001	0.217839	0.446577	0.23987	0.222889	0.918647	0.16287	0.31465	0.118576	0.896906	0.473298	0.0708788	0.0553428	0.0387549	0.872638	0.0236216	0.633954	0.0201081	0.0541718	0.0289828	0.0486593	0.332165	0.0513456	0.604627	0.540166
25	4.16667	0.370574	0.592152	0.365155	0.477344	0.293935	0.252208	0.345632	0.332164	0.265073	0.217788	0.243704	0.154339	0.232644	0.233989	0.212469	0.186995	0.278924	0.0990658	0.25449	0.296465	0.274935	0.394448	0.34174	0.278076	0.238772	0.492151	0.245415	0.228377	0.906584	0.17031	0.385901	0.117997	0.917274	0.55284	0.0902489	0.0490388	0.0179666	0.891238	0.0243946	0.729851	0.0206466	0.0449213	0.0327081	0.0714053	0.3985	0.0762031	0.699995	0.614649
26	4.33333	0.373077	0.594762	0.367995	0.490374	0.290738	0.257789	0.354652	0.333216	0.260586	0.221209	0.261549	0.157726	0.231568	0.246967	0.224362	0.178953	0.292485	0.107257	0.275228	0.295484	0.282439	0.395752	0.33931	0.286332	0.25289	0.547171	0.245381	0.236017	0.901731	0.165238	0.455852	0.108266	0.933075	0.637632	0.108847	0.0405399	0.0195414	0.922942	0.0352038	0.782354	0.00977377	0.0513693	0.0251711	0.0991634	0.475338	0.0934503	0.756867	0.6861
27	4.5	0.379461	0.609971	0.377305	0.508387	0.29124	0.253903	0.353369	0.335725	0.268204	0.230087	0.270873	0.161384	0.233203	0.248884	0.234819	0.180158	0.304047	0.098458	0.269948	0.296196	0.298465	0.408787	0.343009	0.29223	0.244535	0.603085	0.263514	0.256072	0.90504	0.163085	0.517602	0.108176	0.954488	0.731717	0.152878	0.0533428	0.0166107	0.954007	0.0471956	0.815819	0	0.0489774	0.00832697	0.149966	0.553888	0.120211	0.808463	0.745024
28	4.66667	0.379848	0.600762	0.371127	0.535934	0.292648	0.271636	0.366752	0.34537	0.268321	0.233853	0.283822	0.171006	0.240439	0.259084	0.232562	0.173807	0.285512	0.106959	0.295011	0.296925	0.302783	0.406465	0.327395	0.30382	0.259425	0.675155	0.268117	0.267517	0.917027	0.161105	0.604261	0.10718	0.978257	0.798259	0.21823	0.0636933	0.0183415	0.977433	0.0734582	0.848891	0.00586597	0.0514641	0	0.208694	0.637622	0.170293	0.855342	0.775863
29	4.83333	0.38058	0.627622	0.389382	0.551246	0.315446	0.264752	0.374339	0.349617	0.244455	0.239164	0.294907	0.191668	0.253269	0.265139	0.214683	0.190307	0.302113	0.0946299	0.285968	0.285001	0.296076	0.413215	0.317695	0.308648	0.281729	0.726609	0.281313	0.294635	0.91055	0.160365	0.696437	0.106005	0.987727	0.839947	0.288558	0.0758686	0.0133709	0.993395	0.0918371	0.885263	0.00728555	0.0465093	0.00061	0.274423	0.705386	0.236045	0.891056	0.814431
30	5	0.39173	0.620075	0.391745	0.575991	0.311852	0.270255	0.367368	0.355536	0.248768	0.227482	0.305954	0.196021	0.265429	0.272254	0.210467	0.202665	0.313075	0.113917	0.318066	0.293596	0.29915	0.416836	0.315546	0.316088	0.290837	0.785497	0.293758	0.29844	0.911878	0.159218	0.753571	0.10801	0.997687	0.861678	0.3807	0.0916843	0.0208653	1	0.109371	0.893349	0.0159748	0.0492857	0.00863021	0.343984	0.741061	0.318809	0.928864	0.840915
31	5.16667	0.392031	0.638995	0.392869	0.607005	0.330035	0.257789	0.391723	0.371132	0.245621	0.23702	0.304418	0.201536	0.282577	0.267677	0.214104	0.194809	0.321645	0.10051	0.295405	0.294179	0.292157	0.41323	0.303004	0.322742	0.275922	0.854808	0.315489	0.328057	0.894038	0.162782	0.787364	0.11669	1	0.893772	0.457488	0.113326	0.00853831	0.982251	0.125894	0.903998	0.00612185	0.0540138	0.00871931	0.448698	0.779342	0.386825	0.955016	0.887466
32	5.33333	0.391689	0.646864	0.401823	0.62098	0.335688	0.264779	0.395824	0.396799	0.256963	0.237719	0.330209	0.192257	0.288631	0.276368	0.226349	0.198395	0.330458	0.104183	0.295459	0.285866	0.303059	0.405452	0.310719	0.330305	0.29436	0.895686	0.340996	0.35032	0.894366	0.161183	0.820124	0.135007	0.991923	0.918757	0.560718	0.145627	0.0064875	0.989611	0.158314	0.936153	0.00661172	0.0610957	0.00177551	0.51031	0.789339	0.460916	0.978719	0.921042
33	5.5	0.388491	0.652697	0.397881	0.651145	0.345589	0.258694	0.413345	0.399112	0.261652	0.240872	0.324898	0.2017	0.307866	0.281035	0.229606	0.212369	0.341138	0.111322	0.312237	0.311681	0.301827	0.417865	0.305359	0.33207	0.29019	0.919766	0.361414	0.368619	0.884923	0.160306	0.853952	0.148119	0.989329	0.959808	0.641681	0.201003	0.00394673	0.964452	0.207164	0.962495	0.000807	0.0674304	0.00330098	0.59617	0.834404	0.524453	0.986897	0.962452
34	5.66667	0.401224	0.657541	0.408529	0.678483	0.352201	0.248778	0.429903	0.416478	0.261046	0.244427	0.340573	0.210569	0.331704	0.289062	0.222133	0.214521	0.358279	0.124992	0.315683	0.305434	0.293739	0.436612	0.320312	0.358341	0.298608	0.94678	0.401147	0.413763	0.90229	0.162219	0.886302	0.171995	0.981633	0.967762	0.711744	0.269055	0	0.941189	0.281611	0.980871	0.00772302	0.0708548	0.00875788	0.684939	0.878795	0.605206	0.995313	0.988203
35	5.83333	0.397301	0.663475	0.415048	0.689559	0.358425	0.265232	0.422822	0.434329	0.27842	0.246735	0.356886	0.220958	0.34721	0.286792	0.230408	0.21736	0.361821	0.110895	0.305523	0.321667	0.281037	0.44085	0.332115	0.372197	0.303289	0.978692	0.457567	0.463266	0.914952	0.161828	0.939264	0.185232	0.951667	0.974939	0.785335	0.352138	0.0117041	0.92964	0.353197	0.993602	0.00845656	0.074448	0.00604074	0.758311	0.928583	0.687091	1	1
36	6	0.390116	0.680822	0.421839	0.711326	0.356879	0.269323	0.437101	0.455865	0.279385	0.245549	0.338891	0.222738	0.377583	0.292974	0.247272	0.228817	0.380741	0.124936	0.301814	0.327117	0.278748	0.457651	0.34594	0.377107	0.316046	0.976909	0.537226	0.525051	0.906829	0.150202	0.947105	0.226023	0.922756	0.974021	0.822743	0.402471	0.0131669	0.903044	0.426169	1	0.0117624	0.0901323	0.0124605	0.808719	0.95486	0.74765	0.99451	0.997841
37	6.16667	0.388881	0.688625	0.429204	0.732759	0.36149	0.269224	0.433591	0.486195	0.289641	0.249833	0.338812	0.230796	0.402259	0.292456	0.263905	0.23655	0.387638	0.121379	0.285538	0.340904	0.289146	0.457992	0.358004	0.387604	0.318739	0.986061	0.62017	0.609052	0.908962	0.157375	0.975174	0.260915	0.907466	1	0.868653	0.487496	0.0302105	0.889816	0.502262	0.992741	0.00154142	0.105453	0.0238783	0.824165	0.969749	0.796917	0.984097	0.992984
38	6.33333	0.389535	0.714325	0.435753	0.750833	0.360531	0.278173	0.45346	0.508942	0.305708	0.252124	0.329492	0.241368	0.42486	0.291641	0.268274	0.240816	0.397773	0.135584	0.315122	0.344828	0.276278	0.467561	0.367892	0.385881	0.312267	0.98597	0.712975	0.675687	0.90784	0.16089	0.974653	0.306391	0.884819	0.979304	0.869427	0.555549	0.0305005	0.870895	0.57989	0.997373	0.00704062	0.124348	0.0359479	0.853273	0.980168	0.831177	0.957263	0.984256
39	6.5	0.389163	0.726907	0.436602	0.768576	0.364075	0.295378	0.449885	0.527993	0.313306	0.2579	0.338486	0.254065	0.464391	0.296161	0.287659	0.253201	0.390755	0.129329	0.305081	0.358499	0.259965	0.493886	0.398894	0.397598	0.317494	0.993835	0.785246	0.751242	0.925138	0.160873	0.988634	0.379031	0.83948	0.970245	0.88349	0.633005	0.0335213	0.858431	0.663207	0.989914	0.0237453	0.16477	0.0318954	0.896725	0.962086	0.877827	0.95243	0.977766
40	6.66667	0.388595	0.719179	0.433341	0.785067	0.368162	0.305665	0.459079	0.548604	0.322654	0.25394	0.339173	0.257764	0.498447	0.291475	0.299339	0.254534	0.409973	0.126134	0.299138	0.380629	0.266475	0.513496	0.427392	0.40023	0.336549	0.992797	0.857634	0.82792	0.91982	0.163053	1	0.457332	0.842663	0.9433	0.910218	0.742152	0.0455223	0.831292	0.744931	0.979166	0.0259509	0.217543	0.0208607	0.918467	1	0.898954	0.930929	0.959293
41	6.83333	0.396792	0.718355	0.432998	0.795586	0.377111	0.325226	0.442064	0.581172	0.348239	0.26136	0.353868	0.259527	0.525371	0.299102	0.304338	0.267702	0.424911	0.125216	0.294855	0.413727	0.271887	0.548167	0.430861	0.406643	0.337129	0.999843	0.916922	0.890907	0.9392	0.162284	0.996628	0.517876	0.826033	0.929328	0.939026	0.834059	0.0704353	0.808136	0.81443	0.959791	0.0259606	0.278626	0.0153226	0.954874	0.991956	0.932137	0.921699	0.935556
42	7	0.40077	0.724526	0.428017	0.811783	0.38103	0.34467	0.46014	0.605649	0.388894	0.260519	0.343444	0.255097	0.541264	0.300419	0.326757	0.292587	0.425599	0.141154	0.3164	0.449124	0.263863	0.569316	0.473754	0.409296	0.325385	0.98657	0.952541	0.924853	0.938456	0.165163	0.973537	0.569055	0.804549	0.898001	0.976212	0.86121	0.0870809	0.789359	0.828334	0.960732	0.0545715	0.348239	0.0142946	0.974089	0.96498	0.938854	0.896646	0.919361
43	7.16667	0.410845	0.735732	0.4255	0.836629	0.375313	0.384485	0.444258	0.620107	0.387894	0.276477	0.345452	0.2685	0.57009	0.30328	0.334258	0.294465	0.417128	0.12563	0.332515	0.463009	0.285911	0.605201	0.468605	0.420893	0.346917	0.983694	0.980362	0.946137	0.931933	0.163958	0.951076	0.649965	0.769289	0.856311	0.991039	0.88185	0.119061	0.768814	0.857566	0.924612	0.0600378	0.431234	0.022293	0.991383	0.945681	0.971657	0.879676	0.907621
44	7.33333	0.419796	0.722031	0.428291	0.843175	0.376951	0.409188	0.427373	0.645557	0.431507	0.283487	0.338321	0.270735	0.599713	0.295691	0.354241	0.292864	0.432484	0.144861	0.334976	0.481143	0.287876	0.633292	0.510117	0.418384	0.355808	0.976789	0.980016	0.959216	0.942577	0.166447	0.94129	0.724668	0.749882	0.837536	1	0.904349	0.140815	0.742997	0.862148	0.88666	0.0686296	0.483903	0.0266726	1	0.941898	0.983683	0.859455	0.903715
45	7.5	0.431574	0.738038	0.436241	0.854029	0.389533	0.44223	0.430781	0.666932	0.44788	0.304182	0.351657	0.290474	0.641798	0.30258	0.37269	0.303571	0.427219	0.17787	0.335854	0.504322	0.300935	0.65395	0.527589	0.423974	0.375853	0.964732	1	0.968379	0.94056	0.162466	0.937328	0.754976	0.726201	0.804645	0.997779	0.923843	0.18847	0.726939	0.909474	0.853589	0.092002	0.549575	0.10964	0.962602	0.926588	0.986259	0.83116	0.879952
46	7.66667	0.451946	0.757311	0.428569	0.870997	0.399609	0.450848	0.423952	0.671233	0.493171	0.314902	0.343613	0.291569	0.672144	0.295598	0.405043	0.308244	0.441314	0.169378	0.369314	0.532117	0.308337	0.690275	0.557978	0.424676	0.387861	0.966954	0.994809	0.981493	0.944367	0.168336	0.922933	0.789465	0.706896	0.796567	0.99827	0.931204	0.245538	0.717014	0.938801	0.856792	0.113431	0.623076	0.165748	0.966821	0.916766	1	0.831663	0.866004
47	7.83333	0.467511	0.73061	0.426905	0.87771	0.407892	0.478659	0.422676	0.706311	0.512817	0.346166	0.356965	0.292853	0.685307	0.30895	0.423515	0.319322	0.450182	0.180112	0.398815	0.554211	0.333339	0.697277	0.591555	0.430004	0.389536	0.967273	0.988839	0.996915	0.937345	0.168545	0.918385	0.807281	0.69206	0.773491	0.990854	0.956702	0.331032	0.682366	0.955655	0.839027	0.14149	0.70943	0.115837	0.940928	0.911047	0.996273	0.815863	0.862802
48	8	0.48668	0.741983	0.428471	0.876172	0.419529	0.514768	0.418584	0.715836	0.541759	0.349756	0.356255	0.310734	0.712583	0.328078	0.439193	0.322044	0.463682	0.188979	0.400923	0.572725	0.343529	0.718817	0.608554	0.428875	0.397046	0.961749	0.981488	1	0.932055	0.171939	0.889526	0.829099	0.66393	0.759021	0.994047	0.964929	0.411085	0.674189	0.982376	0.814329	0.166409	0.767356	0.128505	0.918243	0.874076	0.983849	0.809355	0.822759
49	8.16667	0.513592	0.739268	0.424695	0.88601	0.425164	0.544314	0.426182	0.746396	0.597218	0.364501	0.362835	0.306758	0.732144	0.333375	0.487085	0.329768	0.442311	0.177706	0.410187	0.585286	0.367723	0.7395	0.630291	0.428947	0.399513	0.942063	0.971411	0.985463	0.913029	0.180783	0.870872	0.852453	0.643378	0.76841	0.9543	0.994635	0.492362	0.645582	1	0.804741	0.215134	0.811186	0.12427	0.910542	0.852881	0.957023	0.793388	0.822855
50	8.33333	0.531113	0.737892	0.435627	0.899055	0.429955	0.560339	0.424591	0.766654	0.609383	0.388237	0.369689	0.308223	0.758045	0.354644	0.497227	0.35192	0.446762	0.201072	0.442812	0.603689	0.379135	0.774964	0.674463	0.426251	0.419997	0.969863	0.969439	0.981341	0.914876	0.169795	0.861445	0.873413	0.641845	0.724308	0.956863	1	0.545564	0.635626	0.992117	0.781309	0.259322	0.839908	0.116806	0.864383	0.850133	0.945186	0.78048	0.806252
51	8.5	0.551598	0.7438	0.445465	0.90863	0.435382	0.59908	0.4344	0.790526	0.652075	0.407163	0.382583	0.318926	0.794644	0.366443	0.519966	0.349606	0.458048	0.196476	0.463634	0.627058	0.407748	0.773986	0.695386	0.446944	0.405372	0.9581	0.945365	0.955716	0.904311	0.174682	0.819724	0.912649	0.625854	0.723887	0.921467	0.97959	0.635747	0.615908	0.983404	0.775636	0.316064	0.869141	0.10097	0.834921	0.813563	0.911008	0.75714	0.784392
52	8.66667	0.579915	0.733943	0.443548	0.925527	0.45459	0.620837	0.438797	0.815558	0.672221	0.436266	0.396644	0.320279	0.813435	0.379472	0.535631	0.352723	0.46214	0.211362	0.496144	0.642697	0.43105	0.785892	0.712905	0.435604	0.416386	0.949647	0.949826	0.950688	0.903762	0.176529	0.811486	0.939916	0.603529	0.700922	0.907519	0.977718	0.738001	0.601463	0.970266	0.74904	0.375819	0.89549	0.100994	0.83445	0.79726	0.907237	0.738575	0.776487
53	8.83333	0.60837	0.74011	0.44774	0.929542	0.444427	0.655924	0.442517	0.815972	0.694465	0.456145	0.428646	0.327551	0.83308	0.38567	0.562813	0.364778	0.464509	0.210599	0.501974	0.646338	0.441734	0.799544	0.741655	0.440116	0.405078	0.966275	0.912919	0.929773	0.890015	0.18205	0.772517	0.970763	0.57914	0.698686	0.883153	0.96028	0.814336	0.580352	0.947886	0.743314	0.453128	0.924562	0.102275	0.806506	0.799042	0.882466	0.714433	0.785928
54	9	0.629154	0.745969	0.462371	0.937063	0.449255	0.67597	0.458942	0.850344	0.741084	0.47734	0.431923	0.32501	0.836089	0.416842	0.576708	0.364697	0.484822	0.21729	0.532436	0.680104	0.491084	0.818893	0.76393	0.445053	0.41573	0.960433	0.925482	0.936831	0.884368	0.183731	0.7673	0.978292	0.56704	0.680439	0.858141	0.951284	0.867984	0.560087	0.947013	0.709693	0.543591	0.941125	0.106826	0.788873	0.805447	0.867597	0.71672	0.758931
55	9.16667	0.651381	0.739528	0.470509	0.944969	0.460363	0.698894	0.477277	0.85593	0.750316	0.49498	0.457729	0.319646	0.856339	0.440401	0.602685	0.352735	0.490832	0.221484	0.535196	0.693616	0.498678	0.812303	0.78202	0.430327	0.399411	0.961062	0.935492	0.929621	0.865518	0.193725	0.771589	1	0.560628	0.66991	0.834132	0.929478	0.875605	0.547665	0.925934	0.680996	0.607391	0.954849	0.102101	0.781149	0.775063	0.832715	0.695816	0.753208
56	9.33333	0.684574	0.754071	0.489803	0.946913	0.471086	0.713433	0.482224	0.8693	0.759741	0.513221	0.473622	0.318198	0.86611	0.472599	0.618674	0.354185	0.50924	0.23027	0.562056	0.710548	0.526042	0.837469	0.801875	0.436092	0.3954	0.960347	0.935434	0.919899	0.868863	0.211856	0.75511	0.98629	0.542253	0.653057	0.824845	0.908857	0.88707	0.535768	0.90656	0.676931	0.672847	0.975383	0.0993385	0.793359	0.764255	0.813749	0.695291	0.711645
57	9.5	0.701448	0.748688	0.49967	0.945181	0.479036	0.722893	0.496182	0.87758	0.804907	0.544178	0.487525	0.324098	0.881375	0.502532	0.62675	0.353994	0.520339	0.232175	0.567378	0.71761	0.549334	0.853804	0.785991	0.43276	0.397027	0.964434	0.912919	0.914771	0.86389	0.217618	0.726518	0.993077	0.524716	0.614088	0.80057	0.89025	0.915606	0.523179	0.894913	0.672345	0.746495	0.982526	0.10098	0.763799	0.727147	0.808576	0.6736	0.704314
58	9.66667	0.734643	0.777497	0.515503	0.954874	0.488553	0.74981	0.506376	0.905499	0.834273	0.552884	0.523323	0.329504	0.889661	0.526266	0.653223	0.357469	0.522217	0.228162	0.598569	0.739496	0.585248	0.876824	0.853547	0.442161	0.405792	0.967835	0.932611	0.916389	0.848375	0.229629	0.727255	0.969002	0.516358	0.614049	0.781351	0.871703	0.947752	0.520049	0.891846	0.652801	0.834025	0.991286	0.112445	0.765395	0.712466	0.785844	0.645941	0.707864
59	9.83333	0.753563	0.778467	0.536605	0.967901	0.494482	0.76934	0.520643	0.914901	0.837569	0.57709	0.541295	0.321686	0.903302	0.564298	0.663925	0.367532	0.535238	0.225235	0.60708	0.74074	0.603696	0.873911	0.851459	0.433715	0.401665	0.965229	0.909747	0.907509	0.857789	0.241212	0.725308	0.968418	0.498648	0.599458	0.772207	0.838466	0.972734	0.484982	0.863493	0.626975	0.886284	1	0.108635	0.719077	0.705761	0.777582	0.627531	0.686948
60	10	0.781133	0.773005	0.552784	0.960889	0.50269	0.803145	0.531156	0.914991	0.868468	0.605236	0.568186	0.345349	0.898076	0.585171	0.680109	0.362322	0.521622	0.235357	0.641365	0.774586	0.588694	0.88031	0.865294	0.461914	0.418105	0.966946	0.923572	0.913296	0.867246	0.252193	0.708694	0.953622	0.48877	0.579041	0.755159	0.833011	0.98883	0.484949	0.847752	0.596434	0.918999	0.992304	0.122152	0.706826	0.711183	0.743429	0.614216	0.670041
61	10.1667	0.794635	0.783916	0.579179	0.974822	0.505965	0.82454	0.556806	0.906637	0.872709	0.620356	0.592606	0.345133	0.897238	0.614531	0.696042	0.362097	0.574643	0.231348	0.662306	0.782543	0.663512	0.888756	0.878917	0.469291	0.428858	0.984315	0.878439	0.903201	0.868581	0.26392	0.686718	0.946944	0.484768	0.559742	0.724694	0.79874	0.989432	0.470507	0.837729	0.585684	0.931264	0.989726	0.154632	0.691597	0.677832	0.725878	0.610533	0.66674
62	10.3333	0.815126	0.783775	0.598355	0.976845	0.508123	0.825181	0.56781	0.924558	0.900404	0.636564	0.609433	0.353613	0.936926	0.652397	0.723002	0.369904	0.57445	0.243457	0.67918	0.794503	0.673167	0.902954	0.882977	0.470245	0.425262	1	0.889021	0.900364	0.877166	0.286794	0.639689	0.943352	0.437901	0.540703	0.7208	0.773393	0.992853	0.451925	0.819501	0.588789	0.954304	0.977768	0.168106	0.678201	0.675604	0.705617	0.604693	0.646261
63	10.5	0.832238	0.800302	0.630289	0.980734	0.512242	0.835912	0.586299	0.906144	0.896652	0.666936	0.65918	0.361677	0.924467	0.688873	0.737842	0.357917	0.603087	0.245065	0.688277	0.80769	0.694796	0.922985	0.908646	0.484652	0.427092	0.984745	0.893774	0.898269	0.871071	0.293341	0.633781	0.933081	0.455034	0.527875	0.703095	0.766799	1	0.445837	0.80651	0.567837	0.967981	0.960483	0.186252	0.675865	0.679279	0.703385	0.593632	0.661921
64	10.6667	0.849812	0.814527	0.65311	0.980042	0.52008	0.854982	0.603634	0.913751	0.90847	0.665616	0.675714	0.379751	0.939491	0.708487	0.743735	0.362941	0.610231	0.237185	0.716696	0.815874	0.718926	0.914906	0.933019	0.488107	0.442532	0.973226	0.885556	0.894299	0.878526	0.314476	0.626359	0.920798	0.452389	0.512814	0.674642	0.737196	0.981431	0.424409	0.793088	0.540925	0.98625	0.950853	0.209262	0.647546	0.652424	0.666948	0.59511	0.631927
65	10.8333	0.851642	0.815233	0.678523	0.9726	0.514822	0.865878	0.617682	0.924402	0.945445	0.677729	0.688987	0.402385	0.955771	0.736495	0.769031	0.363092	0.632974	0.250837	0.717282	0.826988	0.736233	0.897056	0.911685	0.505411	0.443632	0.967012	0.906974	0.896256	0.869198	0.332395	0.608904	0.912852	0.43341	0.50376	0.639065	0.723289	0.956499	0.425445	0.7463	0.540229	0.996262	0.944004	0.222029	0.62925	0.62677	0.614141	0.586066	0.607207
66	11	0.865528	0.81443	0.701431	0.978818	0.52768	0.873344	0.62858	0.940084	0.948862	0.702656	0.725967	0.423455	0.943427	0.767076	0.773197	0.37181	0.65218	0.252859	0.750617	0.874015	0.770878	0.929445	0.931174	0.5323	0.476473	0.974745	0.887291	0.895579	0.858803	0.333662	0.610432	0.91383	0.422452	0.492703	0.618846	0.736046	0.932348	0.419566	0.739028	0.516082	0.998044	0.931216	0.256951	0.630696	0.631765	0.629777	0.567108	0.584268
67	11.1667	0.884669	0.814408	0.715639	0.98555	0.525003	0.893354	0.656157	0.940215	0.952433	0.71757	0.734585	0.438863	0.954278	0.782707	0.787652	0.380627	0.674301	0.251187	0.778833	0.867682	0.796729	0.934646	0.938735	0.5517	0.491044	0.976855	0.876354	0.906689	0.868913	0.357057	0.587198	0.893577	0.406412	0.488323	0.603908	0.716418	0.928658	0.408412	0.727717	0.526903	1	0.922936	0.265645	0.618243	0.63636	0.642685	0.546073	0.566164
68	11.3333	0.900578	0.823613	0.727657	0.98457	0.524366	0.905233	0.671662	0.938429	0.974661	0.744097	0.774275	0.468771	0.957988	0.801697	0.801741	0.40361	0.684816	0.249182	0.787924	0.869116	0.820764	0.945614	0.955117	0.569776	0.51163	0.957785	0.891873	0.896355	0.858106	0.373534	0.60597	0.876172	0.416162	0.490751	0.622549	0.695547	0.904089	0.400529	0.719145	0.521524	0.994413	0.893866	0.292195	0.593903	0.607707	0.613751	0.529833	0.572947
69	11.5	0.898107	0.827316	0.75583	0.97923	0.521054	0.915452	0.691969	0.955672	1	0.762885	0.796305	0.482109	0.963064	0.825889	0.821742	0.416741	0.673354	0.246065	0.817735	0.863366	0.780229	0.96728	0.976957	0.589315	0.535801	0.951625	0.888266	0.898733	0.852311	0.393388	0.574339	0.873752	0.404997	0.502913	0.6078	0.667915	0.863205	0.388427	0.699681	0.490918	0.962327	0.872703	0.317206	0.581859	0.589743	0.599943	0.521847	0.565424
70	11.6667	0.906168	0.827356	0.775818	0.985176	0.533228	0.915948	0.713769	0.965891	0.966757	0.778882	0.818695	0.51478	0.945697	0.82827	0.834483	0.424938	0.702734	0.253941	0.815417	0.873414	0.820556	0.96716	0.986241	0.612532	0.573985	0.946681	0.872489	0.908681	0.848768	0.436448	0.551955	0.872095	0.400044	0.482482	0.588684	0.637089	0.854594	0.374684	0.700554	0.490366	0.957427	0.857601	0.33401	0.55448	0.5766	0.572835	0.509186	0.54213
71	11.8333	0.920602	0.815903	0.80444	0.977843	0.528605	0.913914	0.717267	0.988634	0.980233	0.805003	0.835811	0.536924	0.972847	0.860334	0.845959	0.445823	0.728815	0.247307	0.835206	0.895618	0.818671	0.970425	0.970913	0.621658	0.591457	0.944546	0.876821	0.906355	0.842821	0.503673	0.533848	0.852671	0.391454	0.463699	0.602501	0.65735	0.823661	0.371797	0.646746	0.471962	0.942197	0.845228	0.348973	0.550559	0.557722	0.56421	0.49572	0.531458
72	12	0.926504	0.825839	0.819421	0.992966	0.540642	0.912998	0.745938	0.985952	0.964897	0.808675	0.854962	0.567402	0.967092	0.871084	0.838009	0.45442	0.761808	0.243492	0.825906	0.897163	0.835224	0.942695	0.973605	0.640345	0.600304	0.936473	0.862854	0.89295	0.854581	0.578943	0.522979	0.831889	0.387633	0.45031	0.581096	0.622473	0.811882	0.350159	0.64204	0.463555	0.927117	0.81943	0.383962	0.541929	0.546304	0.536756	0.465994	0.5143
73	12.1667	0.940938	0.840232	0.832512	1	0.54208	0.928787	0.745767	0.966947	0.981908	0.821535	0.879435	0.595994	1	0.887534	0.863579	0.47561	0.769855	0.253303	0.867806	0.896188	0.844915	0.977858	0.99515	0.664357	0.636243	0.928496	0.858997	0.899722	0.854195	0.660823	0.516829	0.820118	0.370236	0.447292	0.573658	0.615063	0.799922	0.344632	0.64043	0.447823	0.9014	0.804259	0.452354	0.526002	0.544026	0.515032	0.473527	0.499744
74	12.3333	0.934324	0.833245	0.840119	0.98321	0.546809	0.942023	0.780393	1	0.970655	0.839624	0.903229	0.628206	0.963646	0.899	0.8652	0.499199	0.803967	0.259808	0.872053	0.904096	0.858568	0.968359	0.975847	0.686502	0.658957	0.93913	0.853244	0.882317	0.849515	0.735471	0.509512	0.801451	0.348843	0.40854	0.566497	0.555575	0.786926	0.323404	0.625168	0.447596	0.879254	0.777111	0.523797	0.517632	0.541816	0.51219	0.458016	0.494224
75	12.5	0.941884	0.854004	0.854621	0.985126	0.553615	0.949592	0.793991	0.982026	0.975541	0.847299	0.906652	0.655817	0.967881	0.906482	0.848239	0.5348	0.783036	0.265723	0.913034	0.887906	0.875907	1	1	0.715391	0.678427	0.92445	0.871601	0.887692	0.841952	0.785597	0.49707	0.783794	0.343615	0.407535	0.541106	0.571143	0.769811	0.317147	0.634264	0.440819	0.864895	0.75383	0.598858	0.508643	0.515791	0.48742	0.451116	0.48453
76	12.6667	0.943954	0.844231	0.861002	0.987372	0.551714	0.959972	0.810942	0.971416	0.97174	0.843787	0.912756	0.669174	0.946953	0.909356	0.860882	0.548261	0.806688	0.261404	0.886448	0.919202	0.888014	0.971142	0.974424	0.725903	0.720588	0.920515	0.849162	0.877341	0.835666	0.833889	0.478649	0.777091	0.32889	0.41882	0.541927	0.565694	0.756954	0.316258	0.598138	0.417005	0.844348	0.718525	0.667657	0.498843	0.505476	0.476505	0.453212	0.449717
77	12.8333	0.961159	0.871545	0.876797	0.992304	0.542902	0.953222	0.817031	0.983788	0.982331	0.87377	0.935225	0.713967	0.965105	0.92881	0.88351	0.550315	0.830246	0.25401	0.875332	0.927962	0.87673	0.963108	0.954251	0.728379	0.711707	0.918351	0.850213	0.873359	0.851557	0.868672	0.480817	0.741636	0.32127	0.416754	0.511796	0.566711	0.753576	0.305316	0.594206	0.408253	0.823818	0.700448	0.718341	0.487937	0.483137	0.454917	0.43035	0.444981
78	13	0.954751	0.868477	0.895996	0.991179	0.536683	0.95419	0.835661	0.993083	0.976884	0.876069	0.935334	0.726713	0.963846	0.947836	0.888245	0.58988	0.833788	0.267297	0.905824	0.923395	0.927821	0.947018	0.990131	0.752532	0.735251	0.916626	0.841995	0.885237	0.83694	0.902729	0.451672	0.740636	0.30679	0.410176	0.501631	0.542949	0.731515	0.294008	0.536334	0.388391	0.803576	0.677038	0.77872	0.485068	0.472473	0.454221	0.416891	0.439451
79	13.1667	0.967289	0.892498	0.903876	0.993367	0.546319	0.970868	0.824629	0.98939	0.986366	0.907566	0.965411	0.764563	0.945602	0.951873	0.910378	0.600179	0.853452	0.266072	0.923797	0.92646	0.932855	0.937108	0.978488	0.765581	0.745899	0.921574	0.825943	0.862591	0.841476	0.938828	0.441318	0.713292	0.300625	0.392698	0.502801	0.511234	0.710539	0.29285	0.568667	0.379713	0.78594	0.661518	0.835859	0.458608	0.466212	0.435597	0.406716	0.441861
80	13.3333	0.972352	0.873264	0.904449	0.990794	0.55418	0.968402	0.861469	0.974053	0.976687	0.893666	0.956264	0.778163	0.968788	0.941644	0.905842	0.641435	0.83869	0.269741	0.953238	0.913365	0.940534	0.963895	0.998979	0.785026	0.761006	0.927752	0.823425	0.832267	0.839762	0.981351	0.4285	0.693099	0.28961	0.370491	0.474104	0.497449	0.705465	0.28188	0.556186	0.361929	0.779794	0.63873	0.904842	0.431233	0.467442	0.423621	0.39658	0.424488
81	13.5	0.971137	0.903206	0.914777	0.995694	0.556462	0.976765	0.882497	0.978029	0.96405	0.903783	0.95903	0.786953	0.94288	0.968466	0.910836	0.659353	0.8627	0.273069	0.950162	0.945109	0.95005	0.971563	0.99088	0.805234	0.778748	0.921992	0.832089	0.84559	0.845878	1	0.443148	0.697932	0.276637	0.360904	0.454821	0.486583	0.690864	0.295555	0.54306	0.359834	0.751773	0.630078	0.948902	0.413573	0.448012	0.429814	0.384853	0.411476
82	13.6667	0.978819	0.894028	0.924638	0.996216	0.559345	0.979439	0.869756	0.97501	0.940224	0.921268	0.976304	0.819931	0.96813	0.970777	0.93264	0.689772	0.873418	0.270797	0.95101	0.945654	0.964043	0.963047	0.98911	0.818481	0.82017	0.9186	0.842049	0.850431	0.837185	0.998212	0.419083	0.690194	0.266799	0.345203	0.447212	0.474453	0.672175	0.270299	0.522112	0.339592	0.733484	0.609672	0.972468	0.403818	0.444064	0.410651	0.366588	0.409723
83	13.8333	0.968111	0.87363	0.934971	0.982026	0.55069	0.990493	0.893836	0.953959	0.962569	0.931833	0.979318	0.828044	0.957195	0.992741	0.924152	0.719766	0.896288	0.25964	0.983323	0.964407	0.962583	0.980832	0.967575	0.841566	0.81684	0.931273	0.814207	0.841204	0.830986	0.97956	0.397857	0.667385	0.258914	0.336141	0.453403	0.444514	0.654591	0.257076	0.527545	0.32798	0.721618	0.618699	0.972382	0.3877	0.434868	0.395148	0.366052	0.401079
84	14	0.967854	0.891149	0.948676	0.990831	0.538516	0.991456	0.912746	0.971823	0.967483	0.945569	0.974495	0.844643	0.945789	0.980543	0.921418	0.733525	0.919158	0.247134	0.953261	0.941394	0.939483	0.968323	0.974869	0.838816	0.823506	0.904007	0.822324	0.850379	0.838073	0.960559	0.386728	0.675252	0.255001	0.326069	0.445028	0.446788	0.636744	0.249858	0.516596	0.326045	0.716071	0.597528	0.978364	0.373643	0.426698	0.387804	0.359548	0.393006
85	14.1667	0.977422	0.909064	0.944252	0.987403	0.537502	0.992522	0.924328	0.970874	0.963876	0.933684	0.983143	0.870863	0.980611	0.995359	0.928386	0.748441	0.93219	0.250549	0.942552	0.959276	0.944623	0.95257	0.96749	0.85406	0.84065	0.920379	0.826935	0.859563	0.83825	0.95104	0.38319	0.672963	0.243993	0.3238	0.429983	0.447936	0.622595	0.243458	0.500452	0.330485	0.703837	0.581395	0.976416	0.363296	0.417963	0.372747	0.351497	0.383836
86	14.3333	0.982627	0.909911	0.960194	0.990915	0.542882	0.992845	0.925385	0.960975	0.957783	0.946643	0.989734	0.881545	0.968226	0.985728	0.931866	0.785585	0.917263	0.256713	0.961433	0.960073	0.942531	0.938813	0.97043	0.873605	0.84594	0.929175	0.800519	0.846952	0.844456	0.935271	0.363988	0.690082	0.240709	0.310716	0.400412	0.444804	0.627907	0.235953	0.498464	0.30215	0.697702	0.555615	0.984661	0.341102	0.407084	0.361993	0.340582	0.366347
87	14.5	0.978114	0.908778	0.965734	0.99321	0.541036	0.974987	0.914304	0.930493	0.968326	0.961876	1	0.894351	0.963842	0.992239	0.942304	0.807268	0.93691	0.259916	0.974483	0.944784	0.927141	0.950379	0.976695	0.886075	0.849936	0.930544	0.801586	0.844592	0.84061	0.926915	0.355816	0.673539	0.227005	0.31298	0.403804	0.428124	0.599856	0.216246	0.469167	0.306415	0.676004	0.558945	1	0.348064	0.396025	0.339288	0.326517	0.360089
88	14.6667	0.980942	0.938587	0.970364	0.986276	0.545977	0.946582	0.931599	0.946401	0.953022	0.960634	0.993157	0.902954	0.954109	0.997555	0.941822	0.830483	0.939582	0.266115	0.976467	0.956535	0.924762	0.954105	0.949321	0.891729	0.856949	0.938211	0.80626	0.845702	0.826941	0.916032	0.309655	0.657332	0.221839	0.280911	0.404655	0.417851	0.585311	0.205209	0.469883	0.292438	0.663112	0.531238	0.982525	0.33861	0.397789	0.318536	0.335104	0.352779
89	14.8333	0.989941	0.929493	0.968025	0.996761	0.539937	0.941823	0.934991	0.941616	0.957473	0.972032	0.989817	0.926472	0.944633	1	0.948299	0.815168	0.967651	0.26568	0.931478	0.94932	0.935245	0.916696	0.9291	0.895325	0.858706	0.922737	0.822874	0.84513	0.826555	0.913436	0.308125	0.648905	0.218541	0.287085	0.41328	0.417461	0.563174	0.215081	0.469461	0.280813	0.649439	0.517325	0.981923	0.337434	0.381512	0.321544	0.32646	0.347963
90	15	0.990476	0.915302	0.972304	0.987435	0.546297	0.951515	0.932996	0.941016	0.927191	0.986721	0.99342	0.9568	0.937971	0.990621	0.95158	0.830308	0.968973	0.275837	0.948358	0.957406	0.930009	0.92782	0.932017	0.902635	0.869136	0.928707	0.802495	0.852444	0.835836	0.906846	0.307145	0.647968	0.208523	0.278068	0.391845	0.392933	0.604213	0.194199	0.443438	0.283584	0.652101	0.519851	0.970193	0.352953	0.357111	0.303104	0.311319	0.337926
91	15.1667	0.994475	0.921924	0.97778	0.994864	0.56448	0.964118	0.958189	0.940573	0.945691	0.973343	0.979622	0.962041	0.959688	0.981821	0.957885	0.867966	0.965921	0.308988	0.977129	0.997499	0.969948	0.936903	0.967982	0.91681	0.895132	0.933196	0.786501	0.845008	0.827908	0.903113	0.319541	0.621781	0.197522	0.255044	0.369982	0.38159	0.592727	0.182765	0.45075	0.277575	0.631037	0.512993	0.952739	0.356165	0.36131	0.317398	0.298998	0.326306
92	15.3333	0.998018	0.941823	0.994841	0.985621	0.559637	0.959209	0.96248	0.938938	0.930871	0.96802	0.985376	0.975403	0.944557	0.987991	0.968662	0.866805	0.980424	0.323986	0.966886	0.970022	0.952366	0.92303	0.930093	0.923967	0.891763	0.951124	0.827206	0.853503	0.844019	0.89178	0.316417	0.608547	0.203276	0.252794	0.368251	0.364034	0.584811	0.188725	0.428698	0.271004	0.604486	0.4845	0.929823	0.371051	0.34736	0.323109	0.289793	0.335156
93	15.5	0.998262	0.938446	0.990262	0.989801	0.563566	1	0.967719	0.940347	0.917278	0.968507	0.992414	0.966061	0.925601	0.99012	0.961286	0.8863	0.963173	0.344846	0.986388	0.937562	0.95501	0.935719	0.959541	0.925867	0.910819	0.939808	0.796916	0.84129	0.840674	0.899999	0.336782	0.613857	0.192609	0.25537	0.353321	0.35354	0.576323	0.167111	0.430827	0.254028	0.601491	0.479146	0.914809	0.371544	0.348648	0.314447	0.281913	0.315026
94	15.6667	0.993076	0.90418	0.988312	0.991145	0.575206	0.958662	0.966642	0.925897	0.918924	0.987442	0.993859	0.985731	0.91099	0.977746	0.971029	0.906423	0.981107	0.365328	1	0.959392	0.985025	0.938207	0.947406	0.934744	0.910413	0.933602	0.799701	0.844891	0.82618	0.89451	0.309899	0.609775	0.18733	0.248918	0.353231	0.344188	0.570599	0.164642	0.416387	0.267296	0.594164	0.472115	0.88182	0.360407	0.318996	0.316111	0.273315	0.306432
95	15.8333	0.9972	0.936828	0.985323	0.986583	0.584987	0.967631	0.979738	0.944491	0.917931	1	0.990053	0.990323	0.921343	0.972162	0.973476	0.905608	0.974613	0.400635	0.99813	0.974467	0.978918	0.92783	0.958754	0.946268	0.932481	0.932766	0.808941	0.855624	0.84014	0.884064	0.323124	0.602221	0.190813	0.251936	0.343098	0.327133	0.562022	0.163956	0.402777	0.248896	0.58257	0.465313	0.873537	0.346446	0.312489	0.308247	0.262891	0.295399
96	16	0.994065	0.937304	0.989994	0.988868	0.588527	0.946657	0.981754	0.913295	0.893387	0.982955	0.994302	0.994239	0.910565	0.961981	0.95435	0.903563	0.967833	0.410028	0.968433	0.94593	0.961675	0.898671	0.928127	0.943605	0.924169	0.92253	0.799639	0.871402	0.841086	0.901211	0.319101	0.60317	0.181792	0.247756	0.347294	0.321419	0.546801	0.158041	0.394818	0.235846	0.555981	0.461256	0.849918	0.342772	0.324693	0.294922	0.258302	0.284314
97	16.1667	1	0.935215	0.99204	0.978572	0.603403	0.957329	0.988244	0.919929	0.910451	0.960297	0.962596	0.984888	0.901958	0.973204	0.970895	0.92831	0.981223	0.446051	0.99257	1	0.982916	0.940388	0.951076	0.963057	0.943321	0.929729	0.814753	0.852947	0.845246	0.885871	0.298036	0.59776	0.1848	0.229937	0.326566	0.30648	0.525815	0.145654	0.382794	0.224007	0.52781	0.43711	0.828581	0.32464	0.329352	0.296519	0.251276	0.268727
98	16.3333	0.999887	0.928479	1	0.984151	0.61007	0.960004	0.97439	0.914182	0.912295	0.966272	0.952168	0.982347	0.900343	0.965666	0.971507	0.926814	0.974696	0.474266	0.982923	0.98468	1	0.909223	0.962753	0.953202	0.93766	0.91517	0.782411	0.849303	0.844333	0.886008	0.304495	0.599247	0.167869	0.218908	0.3235	0.287828	0.516	0.149413	0.375634	0.202421	0.520327	0.434253	0.815272	0.328867	0.322856	0.28793	0.254754	0.253069
99	16.5	0.986125	0.945164	0.996985	0.980983	0.627182	0.939557	0.963516	0.906403	0.899722	0.982519	0.971597	0.984661	0.898298	0.959772	0.972632	0.932351	0.980353	0.483224	0.928659	0.964015	0.949966	0.874678	0.895177	0.943105	0.939431	0.927603	0.778763	0.832015	0.843117	0.886552	0.296403	0.591229	0.166642	0.213147	0.309879	0.295335	0.502001	0.147392	0.36543	0.204827	0.506556	0.416741	0.809649	0.330867	0.32466	0.267972	0.243651	0.248003
100	16.6667	0.991189	0.948017	0.995295	0.970037	0.640978	0.951676	0.980758	0.918023	0.909926	0.976165	0.947792	0.989228	0.89777	0.961757	0.977798	0.964685	0.993533	0.535947	0.979322	0.975454	0.96467	0.91978	0.952799	0.967015	0.957053	0.910172	0.788202	0.86486	0.830672	0.886787	0.285549	0.573024	0.155675	0.204389	0.293027	0.281473	0.488456	0.136111	0.354601	0.202967	0.502971	0.41815	0.793039	0.314461	0.313465	0.25965	0.225651	0.240939
Fig 1F
		mCherry													GFP
Frame	Time (hours)	1	2	3	4	5	6	7	8	9	10	11	12	13	1	2	3	4	5	6	7	8	9	10	11	12	13
0	0	0.199619	0.266756	0.355497	0.329283	0.384462	0.231242	0	0	0	0	0	0	0	0.129944	0.161026	0.169035	0.184536	0.165368	0.162873	0.135013	0	0.0513207	0.218344	0.0990511	0	0.0705994
1	0.166667	0.198421	0.268841	0.359275	0.334036	0.397943	0.238	0.0447246	0.0491063	0.131376	0.0512156	0.0708346	0.0450386	0.0676821	0.14805	0.166532	0.174	0.197892	0.192499	0.185201	0.259138	0.0130533	0.051098	0.195897	0.193314	0.0462417	0.0945912
2	0.333333	0.205042	0.297365	0.376466	0.349372	0.413784	0.238	0.120302	0.141105	0.187302	0.212562	0.166653	0.143217	0.181302	0.151453	0.174019	0.178	0.214527	0.200362	0.200008	0.254794	0.0180441	0.0169983	0.166802	0.195696	0.0989862	0.0832292
3	0.5	0.211287	0.322999	0.389902	0.364209	0.445985	0.235914	0.187939	0.216787	0.281456	0.315159	0.24546	0.223899	0.264938	0.156395	0.186559	0.191614	0.221027	0.206302	0.200568	0.242202	0.0147959	0.017488	0.156617	0.178121	0.0752719	0.0873327
4	0.666667	0.23043	0.359429	0.403529	0.380527	0.469604	0.232314	0.248047	0.324456	0.37406	0.416162	0.318615	0.311429	0.322838	0.16723	0.18977	0.189129	0.228404	0.198024	0.215948	0.249827	0.0304768	0.0266167	0.145553	0.174322	0.065879	0.0950099
5	0.833333	0.234897	0.395984	0.419251	0.388597	0.496421	0.238595	0.311885	0.374571	0.481454	0.47118	0.390914	0.419994	0.392198	0.174364	0.206402	0.191248	0.22516	0.197638	0.22318	0.253092	0.0236235	0.0224729	0.152263	0.179981	0.0850025	0.0826377
6	1	0.241005	0.423722	0.445621	0.404925	0.532605	0.247961	0.361954	0.438837	0.533123	0.569476	0.462398	0.517348	0.527053	0.178537	0.209136	0.198468	0.219171	0.200603	0.233191	0.258536	0.0340126	0.0239972	0.154291	0.173299	0.0761623	0.0930628
7	1.16667	0.256498	0.442079	0.472234	0.424729	0.562678	0.262919	0.404748	0.532282	0.622464	0.650434	0.518717	0.569603	0.555477	0.172525	0.207627	0.201478	0.219036	0.209787	0.242563	0.23749	0.0360802	0.0461958	0.149478	0.150668	0.0715874	0.0667242
8	1.33333	0.270496	0.474287	0.498511	0.444888	0.591283	0.268193	0.437936	0.589104	0.678465	0.66947	0.567872	0.581296	0.619226	0.176552	0.208119	0.20548	0.217363	0.207333	0.249025	0.248837	0.0545193	0.0511329	0.164331	0.137152	0.0734011	0.0566973
9	1.5	0.285617	0.503479	0.524303	0.47234	0.620422	0.283675	0.47284	0.679386	0.740939	0.654582	0.617665	0.630844	0.68455	0.173705	0.207304	0.201809	0.216011	0.179538	0.229008	0.220747	0.0560862	0.0663364	0.157503	0.10814	0.0674654	0.0466075
10	1.66667	0.303859	0.526404	0.554846	0.501796	0.646328	0.299179	0.511271	0.749707	0.77885	0.6966	0.665759	0.68221	0.761157	0.173493	0.206325	0.205714	0.212168	0.176817	0.222554	0.212704	0.0610228	0.0955174	0.167978	0.0921788	0.0557703	0.0503158
11	1.83333	0.325765	0.555177	0.578803	0.521016	0.670918	0.312633	0.551502	0.787681	0.779853	0.717531	0.701468	0.73359	0.795754	0.183682	0.203833	0.210048	0.212614	0.171924	0.209555	0.201282	0.0668837	0.098413	0.172022	0.0851782	0.0517832	0.0283501
12	2	0.351326	0.577684	0.611675	0.542367	0.698141	0.325556	0.579113	0.811007	0.819382	0.752715	0.727247	0.774253	0.839279	0.180199	0.202526	0.213674	0.218708	0.168121	0.209144	0.19307	0.0661699	0.116203	0.179078	0.0866835	0.0478975	0.023601
13	2.16667	0.372753	0.60048	0.647149	0.563016	0.713609	0.347606	0.604877	0.844796	0.834904	0.789264	0.754352	0.837632	0.825275	0.18198	0.202184	0.214381	0.212016	0.158227	0.204112	0.190351	0.0691944	0.143114	0.198654	0.0696266	0.0533735	0.0089655
14	2.33333	0.374077	0.641568	0.678002	0.592747	0.734431	0.395785	0.645407	0.882759	0.959531	0.853827	0.789284	0.878114	0.887755	0.180044	0.210934	0.221179	0.213233	0.17587	0.191554	0.164293	0.0706183	0.17092	0.224878	0.0611324	0.0566172	0.00379615
15	2.5	0.392695	0.658932	0.701278	0.610753	0.749498	0.432346	0.658986	0.907702	0.949665	0.940418	0.813619	0.876954	0.891511	0.179125	0.209932	0.214804	0.219979	0.175196	0.179776	0.173547	0.0911454	0.244818	0.311875	0.0733149	0.0564495	0.0126489
16	2.66667	0.418197	0.689273	0.727176	0.621125	0.770836	0.459509	0.690646	0.930591	0.957309	0.991041	0.832275	0.919188	0.917628	0.184791	0.20688	0.222478	0.21691	0.173361	0.171766	0.160278	0.125163	0.330679	0.377157	0.0544291	0.0599228	0
17	2.83333	0.448694	0.704478	0.749696	0.641966	0.791627	0.492536	0.707168	0.948822	1	1	0.876317	0.940364	0.932682	0.190503	0.207	0.220589	0.220932	0.172002	0.178367	0.169906	0.160838	0.379069	0.441225	0.0540386	0.0580459	0.00364684
18	3	0.481475	0.7194	0.775466	0.661039	0.816395	0.518724	0.713497	0.961506	0.984793	0.948092	0.908168	0.956325	0.947335	0.186246	0.214319	0.213567	0.218296	0.166713	0.174998	0.151962	0.206563	0.447762	0.492156	0.0432886	0.0738006	0.00658794
19	3.16667	0.511897	0.73017	0.794588	0.682027	0.843517	0.549108	0.726609	0.990769	0.996455	0.942548	0.931692	0.983885	0.974737	0.193756	0.212511	0.215736	0.225937	0.174428	0.178481	0.120485	0.260758	0.533246	0.574608	0.0375121	0.0740132	0.012113
20	3.33333	0.547694	0.746583	0.798611	0.701671	0.86043	0.583944	0.741898	1	0.999495	0.964935	0.950353	0.978366	0.971027	0.187192	0.210038	0.210282	0.231389	0.167435	0.171946	0.128026	0.348147	0.622021	0.6434	0.0342872	0.0815338	0.0227416
21	3.5	0.585887	0.767092	0.814263	0.707023	0.874397	0.610015	0.763384	0.995802	0.989357	0.943237	0.964492	0.996658	0.97946	0.193486	0.200926	0.205699	0.23877	0.16142	0.174828	0.132221	0.434618	0.711222	0.721596	0.0267402	0.0987072	0.0362498
22	3.66667	0.62444	0.785854	0.815461	0.732015	0.884957	0.647225	0.774181	0.998165	0.990748	0.932884	0.958763	0.998988	0.978225	0.20337	0.203124	0.209483	0.238439	0.169406	0.171157	0.120336	0.509547	0.787619	0.797464	0.0117453	0.107135	0.045369
23	3.83333	0.660035	0.806127	0.834515	0.74667	0.891163	0.677169	0.797729	0.988303	0.954809	0.921626	0.968415	0.985576	0.997234	0.206093	0.197676	0.210511	0.246584	0.166467	0.17024	0.114774	0.579339	0.824563	0.830215	0.00256327	0.125618	0.0850504
24	4	0.683885	0.81529	0.838642	0.782633	0.900307	0.704932	0.812933	0.965497	0.918074	0.853304	0.968114	0.975607	0.995869	0.216728	0.200612	0.218817	0.25797	0.167247	0.170922	0.127661	0.64854	0.866499	0.865361	0	0.150361	0.143011
25	4.16667	0.703787	0.826276	0.844061	0.803644	0.908739	0.720262	0.82464	0.966597	0.893084	0.821601	0.971757	0.997183	1	0.225215	0.20917	0.212879	0.266085	0.164083	0.178048	0.11638	0.757105	0.908256	0.895343	0.0113329	0.206091	0.212136
26	4.33333	0.733168	0.855368	0.862652	0.823782	0.911051	0.755656	0.846239	0.952859	0.872679	0.834629	0.977217	1	0.992772	0.239095	0.208278	0.211362	0.278914	0.165935	0.176118	0.101935	0.817997	0.942535	0.930882	0.0111129	0.268375	0.291884
27	4.5	0.751681	0.89776	0.89056	0.834863	0.917803	0.768129	0.841434	0.937206	0.858994	0.830434	1	0.989392	0.989176	0.244629	0.214353	0.217732	0.292257	0.161605	0.18092	0.0906316	0.834784	0.966423	0.963624	0.0156623	0.332344	0.375712
28	4.66667	0.765062	0.92358	0.908239	0.837954	0.926207	0.796212	0.865675	0.923523	0.849617	0.86647	0.987984	0.989354	0.969235	0.252396	0.232499	0.222829	0.31311	0.167563	0.179373	0.0771184	0.849527	0.957838	0.975247	0.0288955	0.4082	0.440814
29	4.83333	0.810652	0.923043	0.902936	0.854477	0.938767	0.800791	0.873417	0.918422	0.843	0.857273	0.990711	0.988461	0.953272	0.263203	0.230441	0.22396	0.322739	0.165984	0.187067	0.0715746	0.907007	0.970355	0.982085	0.0472916	0.477883	0.532331
30	5	0.843217	0.934458	0.921933	0.856749	0.951935	0.80814	0.885609	0.900382	0.827693	0.873975	0.984388	0.960877	0.945239	0.277875	0.229332	0.222783	0.34078	0.168307	0.192015	0.0582307	0.9385	0.971082	1	0.0708114	0.56151	0.634741
31	5.16667	0.856983	0.945533	0.927299	0.860925	0.952779	0.83075	0.891103	0.912486	0.87392	0.893403	0.964266	0.958483	0.941871	0.279753	0.226357	0.212197	0.356736	0.172299	0.19234	0.048694	0.96773	1	0.991754	0.0925052	0.64282	0.718939
32	5.33333	0.878433	0.953125	0.948584	0.856877	0.959965	0.850864	0.900239	0.926125	0.890841	0.895968	0.971293	0.969458	0.927999	0.282083	0.235421	0.222208	0.380603	0.17297	0.195392	0.0334587	1	0.966324	0.991264	0.128639	0.702623	0.778447
33	5.5	0.888804	0.953122	0.943411	0.866432	0.963617	0.849204	0.933924	0.908	0.883369	0.924107	0.956889	0.959656	0.901856	0.287555	0.247372	0.233543	0.395	0.1863	0.200845	0.0287974	0.995786	0.935256	0.982927	0.196521	0.767059	0.807891
34	5.66667	0.899062	0.958622	0.950458	0.871397	0.966975	0.873582	0.931786	0.892419	0.869588	0.861693	0.949502	0.92575	0.889544	0.291211	0.255935	0.231949	0.419679	0.190978	0.213406	0.0245947	0.974997	0.938954	0.987999	0.273766	0.786377	0.851855
35	5.83333	0.90521	0.973791	0.951272	0.87868	0.965597	0.882298	0.945552	0.87658	0.865774	0.860747	0.98762	0.914103	0.872772	0.300546	0.272095	0.23749	0.456522	0.201236	0.228557	0.0260948	0.952784	0.920071	0.972128	0.349656	0.801515	0.897073
36	6	0.91184	0.965414	0.963205	0.894445	0.965986	0.884751	0.949803	0.878173	0.874421	0.89007	0.98017	0.918467	0.884826	0.295149	0.271835	0.249283	0.504605	0.200958	0.222063	0.00868467	0.941152	0.903951	0.956702	0.434266	0.820031	0.923621
37	6.16667	0.921001	0.973969	0.965655	0.904417	0.985311	0.879542	0.953709	0.87862	0.880477	0.86766	0.998363	0.914678	0.864093	0.304892	0.29568	0.259977	0.552289	0.207643	0.235442	0	0.933613	0.883538	0.945841	0.51643	0.855166	0.973252
38	6.33333	0.917522	0.969819	0.97638	0.905365	0.987891	0.896102	0.956678	0.889355	0.905348	0.864716	0.986702	0.909977	0.86095	0.311027	0.307854	0.278609	0.612384	0.220543	0.246071	0.00287584	0.884011	0.857709	0.926824	0.584737	0.868783	0.980147
39	6.5	0.922967	0.980692	0.976295	0.916871	0.992238	0.893618	0.968467	0.872444	0.895428	0.873787	0.954046	0.905293	0.857768	0.315054	0.317583	0.297893	0.668099	0.237374	0.256926	0.0169128	0.863389	0.847599	0.905324	0.665373	0.886338	0.97722
40	6.66667	0.93255	0.979857	0.969251	0.925774	0.997649	0.906157	0.956542	0.867928	0.917947	0.877032	0.939877	0.908635	0.838846	0.333769	0.33584	0.313083	0.737653	0.241052	0.273239	0.0530109	0.831084	0.820448	0.894272	0.743042	0.903539	1
41	6.83333	0.937253	0.983864	0.972498	0.93025	1	0.906916	0.956482	0.896007	0.903288	0.87094	0.925045	0.903605	0.835945	0.347791	0.352078	0.330942	0.781049	0.251791	0.294145	0.0790364	0.816668	0.81877	0.874476	0.818574	0.933657	0.994935
42	7	0.940874	0.982606	0.973019	0.934007	0.991517	0.920373	0.959484	0.864064	0.904203	0.874107	0.909383	0.914344	0.848151	0.356203	0.372659	0.334079	0.837601	0.266128	0.322081	0.113172	0.787102	0.805324	0.86757	0.861102	0.99055	0.999003
43	7.16667	0.94269	0.978456	0.975122	0.93678	0.987778	0.91589	0.956151	0.876627	0.909988	0.863861	0.891618	0.907299	0.865455	0.372841	0.386308	0.347262	0.892505	0.280915	0.347354	0.165123	0.761868	0.792921	0.828458	0.878107	0.975203	0.998646
44	7.33333	0.947174	0.985868	0.977302	0.942368	0.990896	0.934739	0.957084	0.901133	0.910579	0.858545	0.887314	0.902588	0.874035	0.412703	0.402256	0.361235	0.932754	0.297362	0.362689	0.251281	0.735827	0.766276	0.818505	0.908617	0.962031	0.999783
45	7.5	0.948417	0.976505	0.979855	0.953189	0.988018	0.929085	0.967162	0.881654	0.889116	0.845934	0.884445	0.912804	0.872643	0.434305	0.424342	0.371542	0.9502	0.323141	0.388898	0.288877	0.706268	0.736042	0.805925	0.939759	1	0.984573
46	7.66667	0.949817	0.986712	0.977693	0.948066	0.982234	0.944913	0.96526	0.891178	0.887834	0.852311	0.883312	0.900407	0.880056	0.480533	0.443347	0.387765	0.964743	0.348857	0.415396	0.314315	0.708774	0.71065	0.796294	0.969334	0.963494	0.977829
47	7.83333	0.952779	0.989285	0.982775	0.944054	0.973763	0.94504	0.967181	0.896022	0.891375	0.849736	0.883688	0.897966	0.878755	0.518733	0.471483	0.410192	0.970472	0.371045	0.448371	0.306892	0.69311	0.677159	0.757743	0.98156	0.964883	0.942377
48	8	0.95807	0.991433	0.978822	0.951336	0.971798	0.957414	0.975457	0.874172	0.884795	0.861361	0.873922	0.904294	0.860253	0.579106	0.509059	0.469521	0.987661	0.432783	0.513698	0.273205	0.673226	0.665433	0.739712	0.980878	0.929653	0.909272
49	8.16667	0.973155	0.982738	0.973842	0.948132	0.969722	0.946712	0.966697	0.865095	0.874765	0.851591	0.878669	0.886629	0.860112	0.642294	0.557849	0.516404	0.987762	0.474312	0.576376	0.295024	0.654506	0.67077	0.722703	1	0.904065	0.908955
50	8.33333	0.988961	0.99443	0.997184	0.948325	0.966839	0.951372	0.956622	0.864674	0.863157	0.829404	0.872621	0.872754	0.857734	0.698631	0.613152	0.566659	1	0.528284	0.646904	0.340932	0.636437	0.649337	0.716823	0.994404	0.884809	0.895117
51	8.5	0.986396	0.996643	0.993611	0.952694	0.960813	0.978726	0.980967	0.869775	0.872717	0.856468	0.878745	0.880952	0.866789	0.751689	0.677215	0.620331	0.981969	0.595862	0.71221	0.410338	0.623467	0.641331	0.705004	0.982722	0.880447	0.876265
52	8.66667	0.984427	0.996801	1	0.961441	0.963565	0.974568	0.987157	0.863545	0.855284	0.834096	0.889618	0.889491	0.850689	0.800657	0.723175	0.687675	0.989746	0.661266	0.748724	0.498391	0.611695	0.605013	0.699389	0.984822	0.838485	0.864597
53	8.83333	0.984882	0.985498	0.987974	0.976994	0.963849	0.976462	1	0.8598	0.85719	0.84214	0.895916	0.875218	0.86314	0.842464	0.78438	0.740049	0.974388	0.731186	0.801878	0.569617	0.60193	0.587393	0.681711	0.970714	0.811772	0.851836
54	9	0.994248	0.96948	0.970207	0.994882	0.963033	0.979356	0.981006	0.867993	0.847165	0.835882	0.899645	0.875338	0.850426	0.902594	0.832282	0.806084	0.972523	0.80187	0.852773	0.617402	0.586804	0.572823	0.666343	0.975109	0.806901	0.83697
55	9.16667	0.989272	0.9912	0.967048	1	0.966705	0.989002	0.969481	0.871211	0.847501	0.844606	0.90182	0.858693	0.851998	0.942841	0.869583	0.849526	0.971688	0.832229	0.915134	0.6648	0.571779	0.541685	0.639131	0.955646	0.761834	0.820706
56	9.33333	0.99495	0.998007	0.964405	0.995623	0.965244	0.983842	0.966182	0.851467	0.806637	0.838447	0.901501	0.856203	0.848738	0.983552	0.924409	0.891659	0.98083	0.873299	0.946334	0.704544	0.55882	0.52199	0.640904	0.922466	0.758902	0.788145
57	9.5	0.997136	1	0.952741	0.992081	0.96072	0.978808	0.956527	0.845131	0.807803	0.826926	0.894927	0.855726	0.838755	1	0.969762	0.926352	0.972898	0.904835	0.991799	0.769994	0.55178	0.528389	0.610047	0.911655	0.717975	0.780159
58	9.66667	1	0.996237	0.956166	0.984816	0.955102	0.982852	0.931095	0.856791	0.825036	0.81242	0.896235	0.83595	0.823912	0.993754	0.987267	0.963071	0.953671	0.924468	1	0.837863	0.557691	0.520497	0.592242	0.923444	0.714801	0.747039
59	9.83333	0.992182	0.983713	0.952873	0.992172	0.959627	1	0.907971	0.843547	0.805454	0.806459	0.899134	0.842441	0.824072	0.968328	1	0.985574	0.954935	0.967194	0.992225	0.933584	0.538795	0.512824	0.578622	0.888921	0.679868	0.724967
60	10	0.987309	0.977551	0.942455	0.989381	0.965041	0.999047	0.876277	0.83268	0.765768	0.758466	0.90665	0.797228	0.794955	0.964757	0.998428	0.995992	0.948899	0.973835	0.983084	0.978285	0.51084	0.494904	0.581403	0.876798	0.640894	0.70834
61	10.1667	0.98813	0.975726	0.929465	0.986699	0.959317	0.999148	0.880641	0.835188	0.782409	0.749429	0.888218	0.822091	0.784506	0.952508	0.980928	1	0.947138	0.946701	0.984187	1	0.518196	0.485539	0.575711	0.853034	0.63187	0.680874
62	10.3333	0.982634	0.973418	0.935986	0.974989	0.966109	0.977546	0.863172	0.835069	0.774564	0.768838	0.896214	0.789154	0.786296	0.951832	0.975542	0.992362	0.938479	0.93399	0.94745	0.991876	0.517894	0.483513	0.554654	0.847683	0.622815	0.661577
63	10.5	0.978746	0.957541	0.933136	0.966068	0.961947	0.966859	0.865914	0.838583	0.756718	0.776913	0.894292	0.769634	0.796225	0.937948	0.967428	0.967945	0.931084	0.931084	0.936187	0.958786	0.513683	0.449984	0.564133	0.836456	0.599217	0.657863
64	10.6667	0.97169	0.962915	0.930512	0.961233	0.964735	0.967824	0.85936	0.797752	0.726115	0.770908	0.893987	0.801769	0.791206	0.931392	0.952372	0.965811	0.926704	0.916796	0.910234	0.9481	0.521922	0.429609	0.547181	0.816493	0.608086	0.644427
65	10.8333	0.96928	0.961609	0.927329	0.953724	0.960548	0.970379	0.840897	0.831469	0.744549	0.790903	0.894111	0.783215	0.777458	0.924943	0.942802	0.951955	0.90164	0.901456	0.898801	0.962573	0.518258	0.421206	0.542014	0.789296	0.561556	0.631522
66	11	0.971832	0.954108	0.921622	0.952557	0.957713	0.962526	0.819564	0.795655	0.683767	0.736705	0.90153	0.781601	0.759546	0.915174	0.927683	0.926993	0.895925	0.904277	0.902482	0.962343	0.52022	0.402013	0.5266	0.776128	0.56964	0.613216
67	11.1667	0.979077	0.962029	0.919644	0.944365	0.947311	0.959241	0.818039	0.817795	0.710055	0.772453	0.885999	0.758646	0.764199	0.91185	0.92252	0.910342	0.850968	0.897288	0.905754	0.973269	0.495291	0.396977	0.513221	0.734702	0.546129	0.609375
68	11.3333	0.974373	0.951889	0.922534	0.944694	0.945583	0.962698	0.800958	0.809092	0.708574	0.754181	0.856063	0.730016	0.755013	0.900521	0.932413	0.917624	0.835097	0.899039	0.90854	0.970228	0.502476	0.401148	0.514716	0.75981	0.520531	0.594416
69	11.5	0.978171	0.961264	0.916262	0.943237	0.945084	0.963264	0.793073	0.77293	0.680122	0.720451	0.848947	0.729782	0.754639	0.903748	0.897777	0.911309	0.82826	0.907426	0.909567	0.961943	0.494614	0.381896	0.491799	0.748176	0.505722	0.584566
70	11.6667	0.984956	0.958135	0.909664	0.939677	0.945339	0.972125	0.799921	0.829346	0.704109	0.764305	0.833612	0.735869	0.744623	0.909963	0.893655	0.90198	0.829798	0.897177	0.915722	0.944721	0.477521	0.358063	0.476444	0.717314	0.49952	0.577221
71	11.8333	0.989733	0.959342	0.908547	0.934671	0.942916	0.965396	0.784812	0.83011	0.711302	0.738134	0.836284	0.730019	0.724174	0.893943	0.905583	0.882416	0.829402	0.893995	0.923426	0.917403	0.464237	0.358989	0.466552	0.702156	0.467118	0.573079
72	12	0.982959	0.963998	0.909508	0.929505	0.942313	0.961724	0.785091	0.816404	0.692871	0.720952	0.82707	0.714935	0.707604	0.893112	0.911821	0.892585	0.823248	0.905088	0.921314	0.920972	0.453735	0.326611	0.443514	0.694414	0.463019	0.555872
73	12.1667	0.985858	0.958838	0.90599	0.930208	0.939699	0.966005	0.814359	0.774534	0.659731	0.685912	0.829506	0.707319	0.720065	0.906134	0.895685	0.888822	0.823427	0.896351	0.935018	0.907872	0.431961	0.317184	0.423404	0.667107	0.451219	0.549484
74	12.3333	0.990297	0.953291	0.889085	0.930053	0.932784	0.967501	0.811267	0.798775	0.677948	0.742272	0.835948	0.696104	0.716392	0.888957	0.883251	0.897097	0.807775	0.913779	0.933261	0.880793	0.426272	0.313138	0.419176	0.66067	0.428715	0.53417
75	12.5	0.984885	0.946939	0.888705	0.929783	0.928611	0.962478	0.813281	0.786116	0.668363	0.727245	0.826408	0.718561	0.718697	0.8889	0.880629	0.879172	0.786382	0.909884	0.932458	0.875504	0.414248	0.290525	0.419105	0.638428	0.421897	0.516141
76	12.6667	0.989897	0.949217	0.889534	0.925737	0.925203	0.959018	0.802028	0.77417	0.637173	0.707796	0.812295	0.71183	0.709975	0.883586	0.889186	0.899103	0.794297	0.91094	0.928876	0.847856	0.399259	0.287646	0.400762	0.619699	0.416643	0.501597
77	12.8333	0.993263	0.950401	0.875231	0.924908	0.922914	0.965151	0.793825	0.760299	0.643486	0.714938	0.802154	0.700878	0.711612	0.888524	0.889823	0.891643	0.790721	0.936494	0.932701	0.830691	0.384028	0.270369	0.402033	0.596358	0.411286	0.492327
78	13	0.986178	0.947658	0.881757	0.91374	0.930561	0.967145	0.791626	0.754766	0.645804	0.728113	0.793579	0.686412	0.69845	0.885783	0.885937	0.875353	0.791073	0.935769	0.91357	0.829625	0.372625	0.269777	0.389326	0.59007	0.394452	0.485075
79	13.1667	0.990263	0.951508	0.877917	0.913083	0.917098	0.96459	0.790099	0.740805	0.621329	0.709274	0.792073	0.682356	0.716773	0.874772	0.877885	0.885105	0.789755	0.946122	0.910824	0.821511	0.373085	0.268611	0.38327	0.570977	0.391166	0.481498
80	13.3333	0.990581	0.942534	0.885832	0.907405	0.920176	0.95941	0.804358	0.770378	0.638273	0.726653	0.781044	0.650324	0.705273	0.874799	0.86711	0.89147	0.773181	0.935134	0.900286	0.823549	0.356618	0.256261	0.362391	0.557613	0.396446	0.459155
81	13.5	0.985962	0.944776	0.879499	0.901724	0.914376	0.957306	0.790188	0.744559	0.613545	0.700284	0.775642	0.653453	0.700345	0.875846	0.875677	0.906971	0.772217	0.964383	0.903805	0.79766	0.343003	0.261283	0.371971	0.554728	0.368346	0.459524
82	13.6667	0.992952	0.949308	0.877371	0.894679	0.909863	0.968341	0.7783	0.749992	0.627954	0.717638	0.772698	0.647679	0.695949	0.875603	0.869092	0.891083	0.772626	0.982924	0.905668	0.80044	0.333555	0.251935	0.369364	0.528146	0.360197	0.45524
83	13.8333	0.984454	0.947252	0.867464	0.902791	0.900045	0.957779	0.765495	0.724704	0.611798	0.688691	0.765012	0.637294	0.672726	0.868933	0.877953	0.913117	0.756921	0.97299	0.903186	0.767094	0.324483	0.229028	0.345664	0.53037	0.346536	0.441807
84	14	0.98325	0.949976	0.866035	0.894368	0.904455	0.965432	0.774264	0.745408	0.60683	0.674247	0.761771	0.638848	0.674315	0.868416	0.868773	0.897153	0.745869	1	0.881428	0.744957	0.306666	0.228323	0.327477	0.502275	0.339467	0.428909
85	14.1667	0.987051	0.95589	0.863848	0.899252	0.903376	0.958353	0.751657	0.724315	0.609585	0.681452	0.759818	0.64463	0.646793	0.86019	0.871671	0.901828	0.755244	0.97448	0.890671	0.736951	0.296272	0.232087	0.32423	0.497134	0.345675	0.422542
86	14.3333	0.985135	0.955446	0.86604	0.889049	0.888452	0.955628	0.766947	0.717337	0.595587	0.677361	0.757857	0.647971	0.671627	0.854364	0.878016	0.892066	0.740749	0.986368	0.884785	0.716274	0.283616	0.230427	0.313875	0.480424	0.335007	0.407955
87	14.5	0.981107	0.956535	0.864359	0.885285	0.888111	0.949775	0.762526	0.719272	0.589081	0.670012	0.754441	0.639356	0.668611	0.8587	0.86658	0.903096	0.734855	0.980862	0.891023	0.69202	0.279258	0.207024	0.301995	0.476983	0.328627	0.39759
88	14.6667	0.980226	0.947366	0.870208	0.885004	0.888897	0.956273	0.7562	0.68283	0.562331	0.642973	0.73802	0.587469	0.659104	0.860817	0.875417	0.892921	0.732749	0.981067	0.889434	0.701701	0.274841	0.208734	0.310691	0.460397	0.341695	0.38096
89	14.8333	0.978722	0.947829	0.874699	0.885156	0.14871	0.942202	0.752867	0.646696	0.526489	0.60767	0.736393	0.599707	0.647664	0.841346	0.875836	0.919314	0.295796	0.973144	0.887566	0.680793	0.261465	0.204062	0.296919	0.45974	0.303887	0.35467
90	15	0.974071	0.952476	0.871936	0.881853	0.13865	0.944152	0.749715	0.701302	0.570428	0.674814	0.733235	0.600065	0.652393	0.855937	0.881834	0.897876	0.259292	0.958211	0.881819	0.656496	0.250157	0.198267	0.287812	0.467577	0.299288	0.358374
91	15.1667	0.961876	0.940507	0.864868	0.883187	0.137548	0.938632	0.756834	0.693249	0.553841	0.628842	0.725953	0.581149	0.641451	0.850257	0.880826	0.905978	0.251626	0.956875	0.864738	0.644709	0.24293	0.187278	0.288087	0.45453	0.309794	0.348909
92	15.3333	0.969485	0.942656	0.861771	0.881888	0.13862	0.926878	0.746436	0.693697	0.558675	0.633801	0.719863	0.581241	0.637934	0.841775	0.883078	0.909074	0.243796	0.963359	0.871258	0.632146	0.2271	0.18459	0.282323	0.445983	0.289711	0.324871
93	15.5	0.969356	0.935715	0.861345	0.872895	0.139316	0.921654	0.737972	0.685855	0.539895	0.625049	0.719147	0.585928	0.615811	0.837107	0.880267	0.913137	0.231321	0.952896	0.869088	0.612042	0.229487	0.178994	0.270986	0.44183	0.297895	0.315661
94	15.6667	0.967964	0.937462	0.86029	0.87976	0.140803	0.916313	0.742129	0.684471	0.549811	0.598386	0.704176	0.555268	0.63147	0.83716	0.877408	0.901665	0.225113	0.939708	0.874604	0.595029	0.229479	0.174383	0.257898	0.443354	0.271593	0.300334
95	15.8333	0.964837	0.935852	0.863565	0.872693	0.143904	0.917281	0.733044	0.675103	0.534457	0.613503	0.716807	0.551921	0.613771	0.845192	0.875427	0.905514	0.218384	0.939041	0.865598	0.582914	0.226177	0.15623	0.255724	0.415428	0.27771	0.296822
96	16	0.953573	0.925723	0.864594	0.872607	0.14498	0.919021	0.714574	0.686763	0.543459	0.595758	0.712438	0.524428	0.576824	0.837089	0.879448	0.926418	0.215825	0.937409	0.868799	0.555468	0.229574	0.151972	0.245285	0.415476	0.261513	0.280427
97	16.1667	0.954537	0.919905	0.860762	0.875652	0.147096	0.912594	0.722688	0.655325	0.500697	0.568536	0.697503	0.502996	0.596421	0.837796	0.869473	0.933119	0.207761	0.9227	0.861602	0.545923	0.236403	0.131174	0.242419	0.394435	0.255825	0.276394
98	16.3333	0.956057	0.922444	0.857088	0.867501	0.149205	0.914739	0.728958	0.68975	0.517352	0.574836	0.696439	0.528703	0.605223	0.83388	0.887923	0.917267	0.206926	0.927742	0.85785	0.535321	0.224675	0.123817	0.234019	0.40338	0.254136	0.263367
99	16.5	0.946837	0.914806	0.857436	0.868356	0.150949	0.91204	0.712588	0.674325	0.550089	0.580584	0.68256	0.502197	0.590744	0.843817	0.882605	0.922568	0.204861	0.929324	0.86232	0.525537	0.215562	0.127423	0.227509	0.385154	0.251309	0.256608
100	16.6667	0.93485	0.914761	0.856235	0.863285	0.152387	0.906704	0.715734	0.639564	0.554328	0.572126	0.68776	0.52532	0.594095	0.848281	0.865881	0.920027	0.196422	0.911297	0.834635	0.496369	0.19986	0.144355	0.219328	0.386598	0.244637	0.249846
[truncated: 2 more columns]

## Sheet: S3 Figure B
	wtf4poison-GFP/mch-wtf4 antidote whole ascus FRAP
	Time point	mCh-Wtf4antidote	wtf4poison-GFP
Before Bleach:	1	1	1
After Bleach:	2	0.0269308	0.00416875
	3	0.0329328	0.00877153
	4	0.0480709	0.0240912
	5	0.048411	0.0300528
	6	0.0598302	0.027173
	7	0.0651545	0.0268716
	8	0.068472	0.0379325
	9	0.0763873	0.0358354
	10	0.0879999	0.0480813
	11	0.0902806	0.0408356
	12	0.0929986	0.0474211
	13	0.09719	0.0531684
	14	0.0967582	0.0452821
	15	0.105297	0.0481979
	16	0.113597	0.043338
	17	0.108054	0.0563188
	18	0.104273	0.0443101
	19	0.107243	0.0595429
	20	0.119614	0.0489629
	21	0.117218	0.0518341
	22	0.109897	0.0570314
	23	0.125395	0.0682564
	24	0.123392	0.0686805
	25	0.114479	0.066319
	26	0.11325	0.066666
	27	0.128906	0.0514153
	28	0.119427	0.0497911
	29	0.11004	0.0494037
	30	0.105684	0.0499759
	31	0.119186	0.0479613
	32	0.113118	0.0607697
	33	0.131527	0.0642135
	34	0.121283	0.0590567
	35	0.128994	0.0651377
	36	0.122324	0.0712088
	37	0.126756	0.0685024
		Standard Deviation	Standard Deviation
		0.0278701	0.0160192

## Sheet: S3 Figure D
wtf4poison-GFP/wtf4antidote-mCh single spore FRAP
Time point	wtf4poison-GFP
		err1
1	1	0
2	0.0218742	0.0063834
3	0.0768379	0.0094117
4	0.107762	0.0092071
5	0.0877364	0.0073816
6	0.0914891	0.0079888
7	0.0848713	0.0078102
8	0.103969	0.0067705
9	0.112882	0.0098887
10	0.107036	0.0081748
11	0.108944	0.0091731
12	0.124765	0.0112519
13	0.128801	0.012833
14	0.138814	0.0139832
15	0.139782	0.0135131
16	0.137508	0.0147246
17	0.153	0.0135867
18	0.136963	0.017164
19	0.140952	0.0150986
20	0.148875	0.0180889
21	0.146999	0.0170526
22	0.145912	0.0158422
23	0.148014	0.0157057
24	0.16444	0.0157858
25	0.146046	0.016081
26	0.150084	0.0144211
27	0.143438	0.0145804
28	0.159557	0.0172643
29	0.153578	0.018227
30	0.14704	0.0140439
31	0.157229	0.0173458
32	0.165073	0.019103
33	0.148487	0.0158878
34	0.154953	0.0193162
35	0.136596	0.0163426
36	0.141464	0.019844
37	0.136068	0.0164338
38	0.140411	0.0156429
39	0.143467	0.0191225

## Sheet: Figure 2C, 2F
Promoter Reporter Quantification in spores
pantidote-mCherry					ppoison-GFP
	spore #	mean	SUM	mean/sum		spore #	mean	SUM	mean/SUM
asci 1	1	3.534	8.735	0.404579	asci 1	1	7.03	43.283	0.162419
	2	3.343		0.382713		2	12.778	43.283	0.29522
	3	0.917		0.10498		3	11.325	43.283	0.26165
	4	0.941		0.107728		4	12.15	43.283	0.280711
asci 2	1	2.207	5.564	0.396657	asci 2	1	14.938	49.552	0.301461
	2	0.797		0.143242		2	11.562	49.552	0.233331
	3	2.02		0.363048		3	13.151	49.552	0.265398
	4	0.54		0.0970525		4	9.901	49.552	0.19981
asci 3	1	1.541	31.649	0.0486903	asci 3	1	23.186	75.288	0.307964
	2	17.514		0.553382		2	16.147	75.288	0.21447
	3	2.324		0.0734304		3	17.763	75.288	0.235934
	4	10.27		0.324497		4	18.192	75.288	0.241632
asci 4	1	11.923	24.23	0.492076	asci 4	1	13.897	49.006	0.283578
	2	1.5		0.0619067		2	11.724	49.006	0.239236
	3	9.192		0.379364		3	12.391	49.006	0.252847
	4	1.615		0.0666529		4	10.994	49.006	0.22434
asci 5	1	16.231	29.668	0.547088	asci 5	1	9.661	42.304	0.228371
	2	1.031		0.0347512		2	11.455	42.304	0.270778
	3	10.375		0.349703		3	9.884	42.304	0.233642
	4	2.031		0.0684576		4	11.304	42.304	0.267209
asci 6	1	0.846	21.385	0.0395604	asci 6	1	16.853	61.029	0.276147
	2	12.308		0.575544		2	14.412	61.029	0.23615
	3	1.346		0.0629413		3	16.676	61.029	0.273247
	4	6.885		0.321955		4	13.088	61.029	0.214455
asci 7	1	15.206	31.147	0.488201	asci 7	1	11.464	65.058	0.176212
	2	1.647		0.0528783		2	16.71	65.058	0.256848
	3	12.294		0.394709		3	18.493	65.058	0.284254
	4	2		0.0642116		4	18.391	65.058	0.282686
asci 8	1	9.118	19.736	0.461998	asci 8	1	13.809	50.793	0.271868
	2	2.118		0.107317		2	11.55	50.793	0.227394
	3	6.706		0.339785		3	13.078	50.793	0.257476
	4	1.794		0.0908999		4	12.356	50.793	0.243262
asci 9	1	8.5	25.969	0.327313	asci 9	1	9.202	36.53	0.251903
	2	14.438		0.555971		2	7.39	36.53	0.202299
	3	1.75		0.067388		3	9.57	36.53	0.261976
	4	1.281		0.049328		4	10.368	36.53	0.283822
asci 10	1	0.906	8.317	0.108934	asci 10	1	8.547	40.379	0.211669
	2	1.078		0.129614		2	12.073	40.379	0.298992
	3	3.539		0.425514		3	9.358	40.379	0.231754
	4	2.794		0.335938		4	10.401	40.379	0.257584
asci 11	1	5.095	18.7	0.27246	asci 11	1	7.547	37.153	0.203133
	2	5.189		0.277487		2	11.241	37.153	0.30256
	3	3.963		0.211925		3	7.715	37.153	0.207655
	4	4.453		0.238128		4	10.65	37.153	0.286652
asci 12	1	0.721	4.721	0.152722	asci 12	1	9.284	38.656	0.24017
	2	2.433		0.515357		2	9.332	38.656	0.241411
	3	0.827		0.175175		3	9.534	38.656	0.246637
	4	0.74		0.156746		4	10.506	38.656	0.271782
asci 13	1	6.253	14.975	0.417563	asci 13	49	11.632	36.746	0.316551
	2	1.38		0.0921536		50	8.191	36.746	0.222909
	3	5.734		0.382905		51	10.287	36.746	0.279949
	4	1.608		0.107379		52	6.636	36.746	0.180591
asci 14	1	9.824	28.09	0.349733	asci 14	53	14.229	62.409	0.227996
	2	0.824		0.0293343		54	21.849	62.409	0.350094
	3	15.471		0.550765		55	12.538	62.409	0.200901
	4	1.971		0.0701673		56	13.793	62.409	0.22101
asci 15	1	8.618	22.541	0.382326	asci 15	57	16.884	53.253	0.317053
	2	1.346		0.0597134		58	10.926	53.253	0.205172
	3	9.808		0.435118		59	14.807	53.253	0.27805
	4	2.769		0.122843		60	10.636	53.253	0.199726
asci 16	1	11.75	23.124	0.50813	asci 16	61	11.76	45.475	0.258604
	2	9.5		0.410829		62	10.899	45.475	0.23967
	3	0.812		0.035115		63	11.913	45.475	0.261968
	4	1.062		0.0459263		64	10.903	45.475	0.239758
asci 17	1	11.455	28.001	0.409093	asci 17	65	10.914	53.252	0.20495
	2	13.273		0.474019		66	11.695	53.252	0.219616
	3	1.455		0.0519624		67	13.689	53.252	0.257061
	4	1.818		0.0649263		68	16.954	53.252	0.318373
asci 18	1	11.583	22.584	0.512885	asci 18	69	19.5	49.396	0.394769
	2	7.438		0.329348		70	8.719	49.396	0.176512
	3	1.188		0.0526036		71	9.948	49.396	0.201393
	4	2.375		0.105163		72	11.229	49.396	0.227326
asci 19	1	7.083	16.833	0.420781	asci 19	73	13.646	53.317	0.255941
	2	6.667		0.396067		74	12.215	53.317	0.229101
	3	2.083		0.123745		75	13.013	53.317	0.244068
	4	1		0.0594071		76	14.443	53.317	0.270889
asci 20	1	19.5	36.75	0.530612	asci 20	77	11.103	57.207	0.194085
	2	2.562		0.0697143		78	16.569	57.207	0.289632
	3	12.688		0.345252		79	14.776	57.207	0.25829
	4	2		0.0544218		80	14.759	57.207	0.257993
asci 21	1	9.846	23.154	0.42524	asci 21	81	15.846	55.539	0.285313
	2	1.769		0.0764015		82	14.885	55.539	0.26801
	3	9.154		0.395353		83	12.673	55.539	0.228182
	4	2.385		0.103006		84	12.135	55.539	0.218495
asci 22	1	11.346	27.345	0.41492	asci 22	85	12.531	57.344	0.218523
	2	2.115		0.077345		86	16.688	57.344	0.291016
	3	12.538		0.458512		87	11.531	57.344	0.201085
	4	1.346		0.0492229		88	16.594	57.344	0.289376
asci 23	1	1.571	19.047	0.0824802	asci 23	89	14.318	54.386	0.263266
	2	12.857		0.675014		90	14.523	54.386	0.267036
	3	3.429		0.180028		91	13.727	54.386	0.2524
	4	1.19		0.062477		92	11.818	54.386	0.217299
asci 24	1	2.042	5.339	0.382469	asci 24	93	13.929	51.34	0.271309
	2	0.548		0.102641		94	12.321	51.34	0.239988
	3	2.413		0.451957		95	13.286	51.34	0.258785
	4	0.336		0.0629331		96	11.804	51.34	0.229918
					asci 25	97	15.135	55.405	0.27317
						98	12.885	55.405	0.23256
						99	14.308	55.405	0.258244
						100	13.077	55.405	0.236026
					asci 26	101	11.385	44.308	0.256951
						102	14.615	44.308	0.32985
						103	10.5	44.308	0.236978
						104	7.808	44.308	0.176221
					asci 27	105	13.273	50.013	0.265391
						106	14.182	50.013	0.283566
						107	13.5	50.013	0.26993
						108	9.058	50.013	0.181113
					asci 28	109	10.118	45.568	0.222042
						110	13.745	45.568	0.301637
						111	11.176	45.568	0.24526
						112	10.529	45.568	0.231061
					asci 29	113	7.275	38.413	0.189389
						114	10.863	38.413	0.282795
						115	11.255	38.413	0.293
						116	9.02	38.413	0.234816
					asci 30	117	11.528	53.251	0.216484
						118	11.056	38.413	0.287819
						119	12.389	38.413	0.322521
						120	18.278	38.413	0.475828
					asci 31	121	10.609	59.13	0.179418
						122	14.087	59.13	0.238238
						123	12.275	59.13	0.207593
						124	22.159	59.13	0.374751
					asci 32	125	12.038	42.077	0.286095
						126	9.385	42.077	0.223043
						127	10.442	42.077	0.248164
						128	10.212	42.077	0.242698
					asci 33	129	13.615	49.135	0.277094
						130	11.212	49.135	0.228188
						131	12.327	49.135	0.25088
						132	11.981	49.135	0.243838
					asci 34	133	13.255	45.164	0.293486
						134	11.159	45.164	0.247077
						135	9.318	45.164	0.206315
						136	11.432	45.164	0.253122

## Sheet: S7 Fig C
		Raw. Int. Density
Cell #	Promoter:	Asci	Diploid		unpaired t-test			p < 0.01
1	pantidote-mCherry	2863342	2374578		diploid	The two-tailed P value is less than 0.0001	pantidote-mCherry to EV	**
2		3125069	1554484			The two-tailed P value is less than 0.0001	pantidote long-mCherry to EV	**
3		3459632	1268749			The two-tailed P value equals 0.1928	pantidote long-mCherry to pantidote	NS
4		3625727	1271993
5		2509943	1451176		unpaired t-test
6		2248045	1313373		asci	The two-tailed P value equals 0.0038	pantidote-mCherry to EV	**
7		1592723	2120295			The two-tailed P value is less than 0.0001	pantidote long-mCherry to EV	**
8		1908414	1396319			The two-tailed P value equals 0.0073	pantidote long-mCherry to pantidote	**
9		1171992	1439205
10		1437633	1640111
11		1909097	1627120
12		1349918	1380993
13		1034960	1643459
14		2206325	1705021
15		1489481	1818467
16		1893263	1641014
17		1982170	908176
18		2719529	1403214
19		1882884	1891726
20		1651973	1277695
21		2824569	1362383
22		1736414	1327291
23		1319546	1323061
24		1326800	2300409
25		1801386	1772966
26		1658865	1522904
27		1895317	2132423
28		1335251	1222766
29		4267408	1515211
1	pantidote long-mCherry	3739219	1451018
2		2439806	1457930
3		3154415	1109909
4		4088046	1283581
5		2014734	1641448
6		2406612	752822
7		1457723	827886
8		2137918	1114129
9		3104389	752925
10		3003310	1554498
11		2674816	1331976
12		1770815	1561713
13		1699042	1432726
14		1709349	2243611
15		1318622	1837423
16		5576090	747622
17		1951792	1352813
18		2270952	697248
19		2270952	692051
20		2566759	1924130
21		7229722	944344
22		7410419	1277036
23		2325747	1285477
24		3411363	1871296
25		3632521	2457931
26		1404543	2238822
27		4443719	1312340
28		1576593	1864234
29		2322770	1290334
30		2377950	1634736
31		1583169	2390382
32		2656563	1397661
33		4409332	1519789
34		3418564	1613636
35		2676172	1054284
36		2512718	1976512
37			1206367
1	Empty Vector	1593494	1109757
2		1503083	956692
3		1245982	1052434
4		1216164	914035
5		1099670	696304
6		1101621	905967
7		758430	773307
8		1169348	711365
9		2834524	1251920
10		2671801	857102
11		1053978	1330302
12		727410	595940
13		953845	930984
14		2397448	1297182
15		877628	939869
16		1300328	790915
17		1246703	964622
18		1093928	705986
19		1197661	884365
20		3093956	909396
21		2344822	640782
22		1157601	1145224
23		1283393	810878
24		1907217	733402
25		1389632	593063
26		1439792	1530446
27		1567218	1712903
28			538703
29			899133

## Sheet: Figure 4D
	% Fluorescence inside spores
Genotype:	wtf4antidote-GFP/ade6+, mCherry-wtf4poison/ade6+		wtf4antidote-GFP/ade6+	mCherry-wtf4poison/ade6+
Protein assayed:	Wtf4antidote-GFP	mCherry-Wtf4poison	Wtf4antidote-GFP	mCherry-Wtf4poison
1	20.8503	29.9794	37.1652	41.0874
2	9.53081	16.4689	33.3133	64.5768
3	4.40932	10.4398	53.1285	53.3862
4	21.2392	39.0112	49.3945	45.1866
5	14.2908	30.6522	21.2323	60.5464
6	12.5739	31.1321	38.2335	53.532
7	27.8827	45.2545	27.262	53.6982
8	24.1655	42.9037	38.438	63.6542
9	18.062	33.0437	30.5165	40.2048
10	28.9901	46.8274	18.807	54.2587
11	31.7938	49.5297	36.1413	50.2226
12	23.4609	47.8094	41.7892	60.4764
13	22.091	32.1694	41.2964	38.7534
14	27.6364	36.374	40.6973	61.6391
15	35.0464	49.2688	26.5427	63.5213
16	16.5157	33.2134	30.6122	66.6885
17	28.963	48.3126	54.1889	46.6133
18	22.1425	35.5611	25.7942	57.5213
19	23.2726	37.3485	37.5535	54.2766
20	11.2887	24.7954	29.4929	53.3315
21	14.8333	33.4641	34.4593	54.0449
22	19.8098	35.7833	38.0034	58.1719
23	16.9703	28.4959	43.4303	22.7889
24	21.4733	38.1994	33.0142	73.6848
25	31.8534	49.0382	31.5935	80.9616
26	19.7732	39.8276	54.7913	54.5241
27	62.1227	28.1307	35.9098	63.8568
28	29.4151	44.5593	39.2105	60.012
29	15.5007	32.5591	52.528	59.645
30	75.64	57.0743	38.532	29.4033
31	17.4281	32.0588	38.0101	31.915
32	19.5446	34.3203	35.4239	51.4975
33	19.3588	30.9131	43.958	62.2033
34	14.2206	20.8163	45.3573	53.7222
35	32.6068	46.6773	34.8272	69.342
36	10.41	18.4098	28.2279	50.1429
37	11.9983	27.7569	36.3251	50.9588
38	18.2788	25.4854	32.5063	71.2623
39	11.7099	17.6114	43.946	63.8887
40	13.6541	29.6452	15.5206	66.1935
41	15.9219	25.7563	24.4072	68.2282
42	36.8153	51.139	23.8501	51.6577
43	33.4281	51.4868	21.4849	72.1973
44	39.3581	58.0289	52.0621	73.0339
45	29.556	43.764	37.751	49.2362
46	29.0995	45.6377	28.462	60.1001
47	39.6045	52.6507	51.2407	69.7068
48	24.0434	40.0485	90.3547	60.4847
49	38.3321	47.8885	37.1316	66.6783
50	20.0247	30.9913	26.4956	60.774
51	42.1865	54.5609	35.9825	68.038
52	19.295	29.4983	39.8823	51.088
53	16.1695	30.618	15.8004	74.2278
54	13.5682	29.2292	36.0167	50.6726
55	42.2641	52.6676	29.9393	55.9095
56	58.2493	67.2102	33.0962	64.6282
57	47.1002	54.657	51.2696	61.3346
58	46.6965	54.4067	26.1182	54.2917
59	45.5829	55.2488	35.2381	60.974
60	49.6387	64.6901	40.604	78.0953
61	44.2772	63.6427	33.0428	80.4336
62	57.5516	61.1356	36.7967	45.9612
63	38.9973	50.9725	39.6117	59.6345
64	44.57	53.7499	42.4556	59.3652
65	47.6748	60.5716	36.0027	61.1386
66	34.911	51.4019	25.0323	74.8834
67	50.6118	56.1503	41.0297	63.1762
68	49.5689	57.4389	33.0267	72.6277
69	39.3296	48.3337	52.1708	62.7418
70	46.0117	54.2469	57.6601	67.2396
71	36.041	50.2803	49.0166	56.5576
72	36.4032	49.2277	54.1294	71.1997
73	26.6713	39.1198	61.3253	65.6847
74	52.6524	59.2672	58.8801	66.8415
75	50.1881	60.9891	26.9999	68.1421
76	32.229	38.4123	43.3012	40.0571
77	39.3982	52.3668	55.6098	49.9164
78	63.1701	70.0195	47.0027	58.0862
79	47.3936	58.7453	37.7231	72.8589
80	47.9472	58.8351	43.2336	65.2011
81	44.7241	52.159	35.9277	70.9022
82	31.9308	46.8877	47.6959	48.0617
83	33.1866	41.6577	65.269	66.6355
84	35.1122	47.3223	53.7489	67.9476
85	49.2141	54.5254	57.5991	74.4161
86	39.9985	47.8813	74.6162	77.982
87	52.3039	57.9985	50.2496	56.3025
88	43.6845	56.9799	47.5362	66.4762
89	48.3135	55.9407	58.6892	47.9352
90	51.0926	56.9089	80.4453	80.5208
91	49.5951	56.4066	64.9406	72.1442
92	43.4855	49.6102	48.9492	78.5589
93	39.6651	52.1001	58.5212	68.7402
94	41.0147	52.7446	52.4311	52.4
95	44.126	51.9835	36.4315	74.6364
96	37.0941	52.118	26.7537	68.9902
97	40.2902	51.5852	52.6037	62.6438
98	29.9304	47.7329	31.0539	59.7418
99	43.0102	57.1818	31.5103	67.0139
100	38.276	48.2101	48.1415	77.1755
101	33.7148	43.1569	53.1473	74.7137
102	37.9032	52.2191	45.2272	69.9076
103	48.4072	59.3796	38.6392	47.0749
104	49.033	60.548	60.7339	52.3645
105	46.1326	57.1133	52.8286	67.3601
106	36.0148	48.7174	34.5051	70.7344
107	51.6917	65.1675	57.5774	63.543
108	39.1127	48.4658	41.5301	67.8949
109	43.6425	53.0535	58.4333	60.7886
110	49.0773	59.7603	65.3585	66.3037
111	28.5474	42.8922	38.7519	53.4888
112	39.0437	49.6316	64.045	58.9282
113	42.6749	54.9785	49.9903	66.5428
114	40.8605	45.1764	62.5766	71.4663
115	44.5752	54.4085	32.0014	68.8766
116	43.8308	49.5841	58.4357	74.5707
117	49.2814	58.6671	55.3121	57.2016
118	51.0679	56.2491	61.1339	72.5315
119	53.114	60.446	66.3985	64.4376
120	50.1954	57.1792	24.3224	65.5781
121	45.0665	53.3004	47.7408	53.0523
122	38.0452	46.4207	39.3687	88.0315
123	44.1902	55.5423	47.2283	73.9268
124	42.1198	54.3388		81.568
125	26.7391	36.2047		76.6163
126	54.2636	66.1792		62.5556
127	33.5132	45.7083		70.4804
128	46.7461	60.0588		64.4443
129	47.3495	58.5654		60.4975
130	55.8088	65.1812		77.1809
131	40.6642	55.781		65.2854
132	42.1428	54.4021		74.5178
133	21.4088	30.446		57.3676
134	63.1021	65.9895		68.7856
135	42.1687	54.3749
136	61.5641	68.2842
137	46.2693	61.8489
138	35.214	42.8215
139	26.6835	38.1107
140	40.3711	52.493
141	40.4076	46.0812
142	29.4849	40.695
Statistics:
Column B	mCherry-Wtf4poison in heterozygous diploid	Column B	mCherry-Wtf4poison only	Column B	p-poison-Wtf4antidote-GFP only
vs.	vs.	vs.	vs.	vs.	vs.
Column A	p-poison-Wtf4antidote-GFP	Column A	mCherry-Wtf4poison	Column A	mCherry-Wtf4poison only
Unpaired t test		Unpaired t test		Unpaired t test
P value	<0.0001	P value	<0.0001	P value	<0.0001
P value summary	****	P value summary	****	P value summary	****
Significantly different (P < 0.05)?	Yes	Significantly different (P < 0.05)?	Yes	Significantly different (P < 0.05)?	Yes
One- or two-tailed P value?	Two-tailed	One- or two-tailed P value?	Two-tailed	One- or two-tailed P value?	Two-tailed
t, df	t=7.235, df=282	t, df	t=10.74, df=274	t, df	t=12.72, df=255
How big is the difference?		How big is the difference?		How big is the difference?
Mean of column A	35.99	Mean of column A	47.14	Mean of column A	62.18
Mean of column B	47.14	Mean of column B	62.18	Mean of column B	42.74
Difference between means (B - A) ± SEM	11.15 ± 1.541	Difference between means (B - A) ± SEM	15.04 ± 1.401	Difference between means (B - A) ± SEM	-19.44 ± 1.529
95% confidence interval	8.115 to 14.18	95% confidence interval	12.29 to 17.80	95% confidence interval	-22.45 to -16.43
R squared (eta squared)	0.1566	R squared (eta squared)	0.2962	R squared (eta squared)	0.388
F test to compare variances		F test to compare variances		F test to compare variances
F, DFn, Dfd	1.281, 141, 141	F, DFn, Dfd	1.211, 141, 133	F, DFn, Dfd	1.477, 122, 133
P value	0.1431	P value	0.2656	P value	0.0279
P value summary	ns	P value summary	ns	P value summary	*
Significantly different (P < 0.05)?	No	Significantly different (P < 0.05)?	No	Significantly different (P < 0.05)?	Yes
Data analyzed		Data analyzed		Data analyzed
Sample size, column A	142	Sample size, column A	142	Sample size, column A	134
Sample size, column B	142	Sample size, column B	134	Sample size, column B	123

## Sheet: Figure 5D
Ascus #	Measurement	pantidote-wtf4poison-GFP/ade6+, wtf4antidote-mCh/ura4+	wtf4poison-GFP/ade6+	wtf4poison-GFP/ade6+, wtf4antidote-mCh/ura4+					Cell #	wtf4poison-GFP/ade6+, wtf4antidote-mCh/ura4+		wtf4poison-GFP/ade6+		pantidote-wtf4poison-GFP/ade6+, wtf4antidote-mCh/ura4+
1	ascus	263817	185671		97342					% outside	% inside	% outside	% inside	% outside	% inside
	spore 1	11271	43997		11066	#REF!			1	0.12432	0.87568	0.0633838	0.936616	0.219476	0.780524
	spore 2	57270	33722		12979	#REF!			2	0.148652	0.851348	0.0759846	0.924015	0.236035	0.763965
	spore 3	10034	34317		20593	#REF!			3	0.150632	0.849368	0.119869	0.880131	0.250455	0.749545
	spore 4	35842	25602		16707				4	0.187329	0.812671	0.144269	0.855731	0.319236	0.680764
	sum of spores	114417	137638						5	0.230409	0.769591	0.145345	0.854655	0.321735	0.678265
	ascus-spores	149400	48033						6	0.231792	0.768208	0.164134	0.835866	0.566302	0.433698
	ascus-spores /total	0.566302	0.2587						7	0.23266	0.76734	0.176493	0.823507	0.696579	0.303421
2	ascus	450520	71422		65739				8	0.245498	0.754502	0.179514	0.820486	0.188052	0.811948
	spore 1	138624	13048		8048	#REF!			9	0.257872	0.742128	0.181041	0.818959	0.365752	0.634248
	spore 2	42714	11942		18063	#REF!			10	0.266028	0.733972	0.183823	0.816177	0.378948	0.621052
	spore 3	90798	13674		13522	#REF!			11	0.314281	0.685719	0.194514	0.805486	0.474703	0.525297
	spore 4	34562	28231		9154				12	0.317858	0.682142	0.215438	0.784562	0.64308	0.35692
	sum of spores	306698	66895						13	0.320679	0.679321	0.216401	0.783599	0.188052	0.811948
	ascus-spores	143822	4527						14	0.358177	0.641823	0.227702	0.772298	0.41454	0.58546
	ascus-spores /total	0.319236	0.0633838						15	0.369797	0.630203	0.23079	0.76921	0.430341	0.569659
3	ascus	490401	71727		103003				16	0.388201	0.611799	0.24598	0.75402	0.491366	0.508634
	spore 1	131649	12918		14084	#REF!			17	0.445022	0.554978	0.2587	0.7413	0.381562	0.618438
	spore 2	158121	17065		18539	#REF!			18	0.448012	0.551988	0.272263	0.727737	0.418293	0.581707
	spore 3	21822	16885		18224	#REF!			19	0.490893	0.509107	0.276558	0.723442	0.568698	0.431302
	spore 4	63057	11983		19784				20	0.349822	0.650178	0.276666	0.723334	0.540523	0.459477
	sum of spores	374649	58851						21			0.327494	0.672506	0.406366	0.593634
	ascus-spores	115752	12876						22			0.353568	0.646432	0.47074	0.52926
	ascus-spores /total	0.236035	0.179514						averages:	0.293897	0.706103	0.407765	0.794094	0.404766	0.595234
4	ascus	363548
	spore 1	27619									0.87568	0.936616	0.780524
	spore 2	45680									0.851348	0.924015	0.763965
	spore 3	112654									0.849368	0.880131	0.749545
	spore 4	60629									0.812671	0.855731	0.680764
	sum of spores	246582									0.769591	0.854655	0.678265
	ascus-spores	116966									0.768208	0.835866	0.433698
	ascus-spores /total	0.321735									0.76734	0.823507	0.303421
5	ascus	246435									0.754502	0.820486	0.811948
	spore 1	75937									0.742128	0.818959	0.634248
	spore 2	34307									0.733972	0.816177	0.621052
	spore 3	27337									0.685719	0.805486	0.525297
	spore 4	47133									0.682142	0.784562	0.35692
	sum of spores	184714									0.679321	0.783599	0.811948
	ascus-spores	61721									0.641823	0.772298	0.58546
	ascus-spores /total	0.250455									0.630203	0.76921	0.569659
6	ascus	302771									0.611799	0.75402	0.508634
	spore 1	108829									0.554978	0.7413	0.618438
	spore 2	21396									0.551988	0.727737	0.581707
	spore 3	24617									0.509107	0.723442	0.431302
	spore 4	81478									0.650178	0.723334	0.459477
	sum of spores	236320										0.672506	0.593634
	ascus-spores	66451										0.646432	0.52926
	ascus-spores /total	0.219476
7	ascus	324780
	spore 1	20454
	spore 2	31209
	spore 3	17061
	spore 4	29821
	sum of spores	98545
	ascus-spores	226235
	ascus-spores /total	0.696579
8	ascus	477782
	spore 1	59782
	spore 2	33024
	spore 3	61530
	spore 4	16194
	sum of spores	170530
	ascus-spores	307252
	ascus-spores /total	0.64308
9	ascus	565086
	spore 1	104069
	spore 2	129092
	spore 3	40598
	spore 4	23079
	sum of spores	296838
	ascus-spores	268248
	ascus-spores /total	0.474703
10	ascus	318609
	spore 1	23468
	spore 2	56444
	spore 3	81866
	spore 4	40299
	sum of spores	202077
	ascus-spores	116532
	ascus-spores /total	0.365752
11	ascus	219666
	spore 1	7577
	spore 2	19851
	spore 3	31110
	spore 4	77886
	sum of spores	136424
	ascus-spores	83242
	ascus-spores /total	0.378948
12	ascus	145885
	spore 1	11332
	spore 2	68648
	spore 3	5753
	spore 4	32718
	sum of spores	118451
	ascus-spores	27434
	ascus-spores /total	0.188052
13	ascus	387453
	spore 1	38335
	spore 2	97555
	spore 3	40717
	spore 4	44109
	sum of spores	220716
	ascus-spores	166737
	ascus-spores /total	0.430341
14	ascus	340683
	spore 1	11078
	spore 2	39842
	spore 3	87985
	spore 4	34378
	sum of spores	173283
	ascus-spores	167400
	ascus-spores /total	0.491366
15	ascus	226183
	spore 1	20809
	spore 2	19639
	spore 3	21144
	spore 4	70829
	sum of spores	132421
	ascus-spores	93762
	ascus-spores /total	0.41454
16	ascus	537998
	spore 1	118792
	spore 2	50906
	spore 3	114642
	spore 4	28617
	sum of spores	312957
	ascus-spores	225041
	ascus-spores /total	0.418293
17	ascus	463770
	spore 1	59729
	spore 2	82920
	spore 3	17163
	spore 4	40213
	sum of spores	200025
	ascus-spores	263745
	ascus-spores /total	0.568698
18	ascus	313907
	spore 1	65751
	spore 2	15602
	spore 3	25930
	spore 4	86849
	sum of spores	194132
	ascus-spores	119775
	ascus-spores /total	0.381562
19	ascus	317474
	spore 1	88765
	spore 2	30290
	spore 3	17325
	spore 4	9492
	sum of spores	145872
	ascus-spores	171602
	ascus-spores /total	0.540523
20	ascus	245909
	spore 1	50794
	spore 2	42385
	spore 3	24434
	spore 4	28367
	sum of spores	145980
	ascus-spores	99929
	ascus-spores /total	0.406366
21	ascus	296446
	spore 1	25807
	spore 2	20357
	spore 3	41614
	spore 4	69119
	sum of spores	156897
	ascus-spores	139549
	ascus-spores /total	0.47074
